# Supplementary material for: Comprehensive transcriptomic analysis reveals turnip mosaic virus infection and its aphid vector Myzus persicae cause large changes in gene regulatory networks and co-transcription of alternative spliced mRNAs in Arabidopsis thaliana
Source: BMC Plant Biol. 2025 Jan 30;25:128. doi: 10.1186/s12870-024-06014-3 (PMC11780806; doi:10.1186/s12870-024-06014-3)
Supplement: Supplementary file 2 — Supplementary Material 2. [file 12870_2024_6014_MOESM2_ESM.xlsx]

## Sheet: Table S1
Table S1. Alignment Statistics
Sample	Biological Replicates	No. of RNA-Seq read pairs	No. of mapped read pairs	No. of uniqely mapped read pairs	No. of multimapped read pairs	Alignment rate (%)
Mock	1	10550741	10251359	9911629	339730	97.16
Mock	2	12027970	10939702	9905864	1033838	90.95
Mock	3	13713394	13441646	13003420	438226	98.02
MockAphid	1	10785975	10449965	10088303	361662	96.88
MockAphid	2	14674278	13180412	11958335	1222077	89.82
MockAphid	3	15052808	14340769	13877949	462820	95.27
TuMV	1	11025752	9276823	8982711	294112	84.14
TuMV	2	10847029	8541384	8330825	210559	78.74
TuMV	3	9120065	6888365	6174486	713879	75.53
TuMVAphid	1	11365450	9015667	8709077	306590	79.33
TuMVAphid	2	8328514	5273969	4681609	592360	63.32
TuMVAphid	3	15681685	11547809	11226972	320837	73.64

## Sheet: Table S2
Table S2. Arabidopsis genes (87) that are upregulated during TuMV infection relative to mock inoculated plants
GO Slim(s)	GO terms & ID*	Locus	Primary Gene Symbol	logFC	PValue	FDR	GO Evidence code	Hormone Responsive **	Response to Abiotic stress**	TAIR/ThaleMine reported 2 or more transcripts	Cell-Cell Mobile mRNA	Activity, Gene Model Description from TAIR
Response to biotic stimulus | Response to external stimulus |Response to chemical|Response to stress |Response to abiotic stimulus | Response to endogenous stimuli	Response to molecule of bacterial or fungal origin; Defense response to: bacterium, fungus, oomyctes, virus, insects, symbiotic fungi GO:0002229, GO:0002237, GO:0002238, GO:0002239, GO:0009615, GO:0009617, GO:0009610, GO:0009620, GO:0009627, GO:0042742, GO:0050832, GO:0014070, GO:0051607, GO:1900367	AT1G58225		4.04159	1.5912e-07	0.000150153	IEA	SA		X
		AT2G32680	RECEPTOR LIKE PROTEIN 23 (RLP23)	2.51107	6.40848e-09	1.20947e-05	IMP		Mannitol		X	PAMP- receptor signaling pathway, kinase
		AT5G42830		3.32495	1.1225e-05	0.00378932	IEA	SA	Drought, Heat, Wounding			Flavonoid metabolism, HXXXD-type acyl-transferase family
		AT3G47090		2.25017	1.51813e-05	0.00475156	IEA	SA	Abiotic, Chemical			Protein kinase activity
		AT5G17760		2.01007	2.25594e-05	0.00626122	IEA	ABA, JA		X		P-loop containing nucleoside triphosphate hydrolases
		AT1G66880		1.37324	0.000178577	0.0261263	IEA	ABA, JA	Wounding, Osmotic , oxidative, chemical, lipid	X	X	Protein kinase activity
		AT2G04070		2.48489	0.000305969	0.0381777	IEA	SA				Antiporter activity; transmembrane transporter, activated by high concentration of boron
		AT4G23150	(CRK7)	2.60801	4.96684e-06	0.00234656	IBA		Oxidatve stress			Cysteine receptor-like kinase 7
		AT1G31280	ARGONAUTE 2 (AGO2)	1.81874	7.00802e-06	0.00276458	IMP					Endonuclease, siRNA binding, post transcriptional gene silencing
		AT1G51860		3.5215	0.000116493	0.0197086	IEA			X		LRR protein serine/threonine kinase activity
		AT3G01175		6.67376	3.83703e-05	0.00888493	IEA
		AT5G24530	DOWNY MILDEW RESISTANT 6 (DMR6)	2.23374	2.39866e-08	3.018e-05	IMP	SA			X	salicylate 5-hydroxylase activity
		AT2G43620		1.78509	0.000116959	0.0197086	IEA	SA	Cold, chemical			chitinase
		AT1G19250	FLAVIN-DEPENDENT MONOOXYGENASE 1 (FMO1)	3.87931	1.90101e-06	0.00119593	IMP		Hypoxia			FMO1 is required for full expression of TIR-NB-LRR conditioned resistance to avirulent pathogens and for basal resistance to invasive virulent pathogens. Functions in an EDS1-regulated but SA-independent mechanism that promotes resistance and cell death at pathogen infection sites. N,N-dimethylaniline monooxygenase activity, L-pipecolic acid biosynthetic process;
		AT4G36120		2.47965	7.9717e-07	0.000578654	IEA			X
		AT5G02490	(Hsp70-2)	2.11093	0.0002828	0.0360627	IEP		Heat			Chaperone cofactor-dependent protein refolding
		AT1G65500	(STMP6)	2.1484	3.55154e-05	0.00845611	IEP	ET, JA, SA	Cold, water deprivation, Salt		X	Receptor serine/threonine kinase binding
		AT4G10500	DMR6-LIKE OXYGENASE 1 (DLO1)	3.50436	1.69844e-05	0.00493148	IEP	SA			X
		AT4G39190		2.35538	7.45828e-09	1.27964e-05	IEA	JA	Chemical			nucleolar like protein
		AT5G10380	(RING1)	1.86397	3.58443e-05	0.00845611	IEP				X	ubiquitin-protein transferase activity
		AT3G25020	RECEPTOR LIKE PROTEIN 42 (RLP42)	1.90045	4.38648e-06	0.00223746	IMP
		AT4G25200	HSP23.6-MITO	5.60905	4.56126e-06	0.00226539	IEA		Chemical, heat			nuclear gene encoding mitochondrial HSP23.6
		AT5G26170	WRKY DNA-BINDING PROTEIN 50 (WRKY50)	2.54432	6.22301e-05	0.012766	IGI	JA				WRKY transcription factor
		AT3G04220		2.34952	0.00014823	0.0234436	IMP			X		ADP-binding; target of miR825/825, mutants have decreased resistance to fungal pathogens.
		AT2G31865	POLY(ADP-RIBOSE) GLYCOHYDROLASE 2 (PARG2)	1.61018	0.000123138	0.0203859	IMP		DNA damage response			poly(ADP-ribose) glycohydrolase activity
		AT3G09940	MONODEHYDROASCORBATE REDUCTASE 3 (MDAR3)	3.23279	0.000214194	0.0288749	IEP		water deprivation, hypoxia	X		oxidoreductase activity (NADH activity)
		AT2G39210	PICLORAM RESISTANT30 (PIC30)	1.77622	4.47178e-05	0.00992893	IEP					plasmodesma, transmembrane transporter activity
		AT1G31290	ARGONAUTE 3 (AGO3)	2.45814	0.000329042	0.0389737	IDA			X		endonuclease, siRNA binding, post transcriptional gene silencing
		AT3G55110					IEP					ABC transporter
		AT2G18660	PLANT NATRIURETIC PEPTIDE A (PNP-A)	3.80017	2.48348e-12	1.34213e-08	IEP					Alternative respiration, peptide hormone receptor binding, PNPs are a class of systemically mobile molecules and is secreted into the extracellular space.
		AT3G57260	PATHOGENESIS-RELATED PROTEIN 2 (PR2)	2.84443	0.000312493	0.0385453	IEP			X		Glucan endo-1,3-beta-D-glucosidase activity
		AT1G75040	PATHOGENESIS-RELATED GENE 5 (PR5)	1.93499	2.03155e-05	0.00572259	IEP		light, cadmium		X	anthocyanin biosynthesis
		AT4G39830	CUPREDOXIN SUPERFAMILY PROTEIN (AO)	2.32582	1.50433e-06	0.00101397	IMP			X		L-ascorbate oxidase activity; oxidoreductase activity
	Response to singlet oxygen, Hypoxia, Oxidative stress GO:0000304, GO:0001666,GO:0006950, GO:0006979, GO:1901701	AT3G28580		2.66591	9.64455e-06	0.00356905	IEP	ABA		X	X	ATP hydrolysis, P-loop containing nucleoside triphosphate hydrolases superfamily
		AT1G09080	BINDING PROTEIN 3 (BIP3)	3.22985	6.05374e-05	0.0125552	IMP		heat			UPR in ER lumen, protein co-chaperone folding complex, mediator complex in nucleus, ubiquitin-dependent ERAD pathway, HSP70 family
		AT3G47540	Chitinase family protein	1.84969	0.000149061	0.0234436	IEA		chemical	X		chitinase activity
		AT2G41480	Chitinase family protein	2.69127	0.000167578	0.0255056	IBA					Peroxidase activity, cell wall, lignin process
		AT3G21770		2.79527	5.66687e-06	0.00250557	IBA					Plasmodesmata, glycosyltransferase activity
		AT5G06730		3.94744	1.20835e-07	0.000120027	IEA					peroxidase superfamily
		AT5G53820		3.11161	0.000244943	0.0321028	IEA	ABA	water deprivation			LEA family protein
	Response to wounding, heat, cold, osmotic stress, light stimulus GO:0006952, GO:0009611,GO:0009408, GO:0070370, GO:0009409, GO:0042538, GO:0009639, GO:0009414, GO:0009416	AT4G18253		1.93634	2.43652e-05	0.00656921	IBA					heme binding; Receptor kinase Ser/Thr
		AT1G09932		2.05673	1.03913e-05	0.00363178	IEA		temperature	X		Phosphatase activity; Phosphoglycerate mutase family protein
		AT1G52030	MYROSINASE-BINDING PROTEIN 2 (MBP2)	1.79156	4.8331e-05	0.0106064	IEP			X		thioglucosidase complex, similar to myrosinase binding proteins which may be involved in metabolizing glucosinolates and forming defense compounds to protect against herbivory
		AT4G29770	HTT1	6.42147	0.000114482	0.019642	IMP			X		target of trans acting-siR480/255
		AT5G48570	(ROF2)	2.41037	5.69068e-06	0.00250557	IMP					peptidyl-prolyl cis-trans isomerase activity, 36 carboxylate clamp (CC)-tetratricopeptide repeat (TPR) protein
		AT5G50720	HVA22 HOMOLOGUE E (HVA22E)	1.91614	0.000416035	0.0456502	IEP	ABA	cold, salt, water deprivation
		AT5G43380	TYPE ONE SERINE/THREONINE PROTEIN PHOSPHATASE 6 (TOPP6)	1.87323	0.000195052	0.0276784	IEA		water deprivation	X		protein serine/threonine phosphatase activity, myosin phosphatase activity
		AT3G23290	LIGHT SENSITIVE HYPOCOTYLS 4 (LSH4)	2.44737	5.78457e-09	1.20947e-05	IBA					mRNA transcription
		AT3G03640	BETA GLUCOSIDASE 25 (BGLU25)	1.63955	7.09661e-05	0.0137954	IEA					beta-glucosidase activity
		AT1G23840		1.92534	0.000428554	0.0466583	IEA					transmembrane protein
	Response to abscisic acid stimulus GO:0071215	AT3G25010	RECEPTOR LIKE PROTEIN 41 (RLP41)	4.40783	5.79924e-23	1.09449e-18	IMP	ABA		X		kinase
Nucleus| RNA binding| DNA-binding transcription factor activity | Nucleic acid binding	DNA-binding transcription factor activity, RNA binding, nucleic acid binding GO:0048046, GO:0003723, GO:0003729, GO:0003676	AT1G34180	NAC DOMAIN CONTAINING PROTEIN 16 (NAC016)	2.18797	0.000324867	0.0389737	IEA			X
		AT3G48770		3.59487	7.0312e-06	0.00276458	IEA			X
		AT5G66350	SHORT INTERNODES (SHI)	2.42148	4.97337e-06	0.00234656	IBA	GA		X
		AT4G34590	G-BOX BINDING FACTOR 6 (GBF6)	1.48583	0.000329787	0.0389737						negative regulator of translation
		AT3G01600	NAC DOMAIN CONTAINING PROTEIN 44 (NAC044)	4.73124	3.11487e-05	0.00794418	ISS
		AT3G03660	WUSCHEL RELATED HOMEOBOX 11 (WOX11)	6.48629	0.000159687	0.0245022	ISS	Auxin		X
		AT4G05540					IBA					helicase
		AT4G25630	FIBRILLARIN 2 (FIB2)	1.4694	0.00029116	0.0368797	IBA				X	histone H2AQ104 methyltransferase activity, histone glutamine methylation, rRNA methylation, mediator complex
		AT5G56510	PUMILIO 12 (PUM12)	6.83369	1.68248e-05	0.00493148	IEA
		AT1G80660	H(+)-ATPASE 9 (HA9)	3.60534	0.000337036	0.0389737	IDA			X		P-type proton-exporting transporter activity
		AT2G30780		1.52365	0.000430167	0.0466583	IDA					mRNA biogenesis, chloroplast,tetratricopeptide repeat (TPR)-like superfamily
		AT5G27120		1.28928	0.000464939	0.0495751	IDA				X	snoRNA binding, plasmodesma, nucleolus, box C/D RNP complex, small subunit processome
		AT5G60250		3.69621	1.12437e-05	0.00378932	IEA					ubiquitin ligase complex, RNA-DNA hybrid ribonuclease activity
Transferase activity | Kinase activity	Protein serine/threonine kinase,glucan branching enzyme, kinase, transferase activity. GO:0004674, GO:0003844, GO:0016301, GO:0004672, GO:0016413	AT1G11300	ENHANCED SHOOT GROWTH UNDER MANNITOL STRESS 1 (EGM1)	2.72236	8.96571e-05	0.0167535	ISS			X		protein serine/threonine kinase activity
		AT5G01840	OVATE FAMILY PROTEIN 1 (OFP1)	2.85006	3.42422e-05	0.00836399	IDA		dexamethasone treatment			nucleus, cytoskeleton, microtubule organizing
		AT3G20440	EMBRYO DEFECTIVE 2729 (EMB2729)	1.99974	3.47971e-06	0.00187636	IBA			X		1,4-alpha-glucan branching enzyme activity
		AT3G23120	RECEPTOR LIKE PROTEIN 38 (RLP38)	1.55389	0.000184549	0.0266461	ISS
		AT4G13820		2.96984	0.000144619	0.0233282	ISS
		AT1G76040	CALCIUM-DEPENDENT PROTEIN KINASE 29 (CPK29)	1.70822	6.85995e-05	0.0137491	IEA			X		calcium-dependent protein serine/threonine kinase activity
		AT2G31110		1.82886	3.86035e-05	0.00888493	IBA			X		O-acetyltransferase activity,BL (TRICHOME BIREFRINGENCE-LIKE) gene family
Other biological processes| Signaling receptor binding| Hydrolase|Catalytic activity|Transporter activity|Motor Activity|Unknown molecular functions|Triterpenoid biosynthetic process	Serine/threonine kinase binding activity, monoxygenase activity, oxidoreductase activity, nucleotidase activity, phosphatase activity, ligase activity, digoxygenase activity, transporter activity, GO:0033612, GO:0016709, GO:0004497, GO:0004441, GO:0008441, GO:0016787, GO:0003674, GO:0004356, GO:0016491, GO:0016706, GO:0005215, GO:0000146, GO:0005575, GO:0005576, GO:0009507, GO:0016104, GO:0005739	AT5G51465		3.00656	0.000338668	0.0389737	ISS					receptor serine/threonine kinase binding, LRR domain binding
		AT4G37410	CYTOCHROME P450, FAMILY 81, SUBFAMILY F, POLYPEPTIDE 4 (CYP81F4)	4.43447	9.28689e-05	0.0170166	IDA				X	oxidoreductase activity, monooxygenase, NAD(P)H as donor
		AT5G64000	(SAL2)	4.11141	1.77238e-10	5.57501e-07	IEA			X		sulfate assimilation, dephosphorylation, inositol-1,4-bisphosphate 1-phosphatase activity
		AT3G15650		3.33583	2.22554e-08	3.00019e-05	IEA					chloroplast
		AT5G37600	GSR 1	2.18925	2.9255e-06	0.00167312	IBA					glutamate-ammonia ligase activity, cell wall, plasmodesma
		AT1G02190	ECERIFERUM1-LIKE1 (CER1-L1)	3.66477	1.77417e-05	0.00507331	IEA			X		lipid biosynthetic process, mitochondria, oxidoreductase activity
		AT1G52800		2.57511	4.33063e-05	0.00973	IBA					2-oxoglutarate-dependent dioxygenase activity
		AT1G60030	NAT7	2.87497	9.52248e-05	0.017211	IBA					nucleobase-ascorbate transporter 7
		AT2G34960	CATIONIC AMINO ACID TRANSPORTER 5 (CAT5)	3.226	0.000265505	0.0340875	IGI					L-arginine import across plasma membrane
		AT1G04600	MYOSIN XI A (XIA)	2.81432	0.000175515	0.0258788	IBA					microfilament motor activity
		AT1G73040		1.96197	2.96265e-05	0.00772468	ND					Mannose-binding lectin superfamily protein
		AT5G56050	(NHL43)	2.74022	9.28257e-06	0.00356747	ND					late embryogenesis abundant (LEA) hydroxyproline-rich glycoprotein
		AT1G04445		6.65706	6.9208e-05	0.0137491	ND			X		cellular_component_unknown
		AT3G24900	RECEPTOR LIKE PROTEIN 39 (RLP39)	5.00915	2.78043e-08	3.27969e-05	ISM					extracellular region
		AT1G66960	(LUP5)	4.37068	2.14387e-10	5.78019e-07	ISM			X		beta-amyrin synthase activity
		AT5G43860	CHLOROPHYLLASE 2 (CLH2)	2.22842	2.19205e-06	0.00133454	ISS					chlorophyllase activity
* The most common GO terms for biological processes and molecular processes were manually identified to categorize genes. However, there terms that identify with other categories and these are the basis for further evaluation in subsequent analyses.
GO IDs included here were manually reviewed and identified as the most common IDs across all genes and/or associated with ach GO SLIM category within the table. The selected GO terms and GO IDs are not comprehensive but a representation to ease in reading.
** Response to hormones and abiotic stress was manually derived from GO terms and TAIR and Thalemine databases. We noticed inconsistencies between GO terms and TAIR, Thalemine reporting

## Sheet: Table S3
Table S3. Arabidopsis genes (90) that are downregulated during TuMV infection relative to mock inoculated plants
GO Slim(s)	GO term & ID*	Locus ID	Primary Gene Symbol	logFC	PValue	FDR	GO Evidence code	Hormone Responsive **	Response to Abiotic stress**	TAIR/ThaleMine reported 2 or more transcripts	Cell-Cell Mobile mRNA	Activity, Gene Model Description from TAIR
Response to biotic stimulus | Response to external stimulus |Response to chemical|Response to stress |Response to abiotic stimulus | Response to endogenous stimuli	Defense response to fungus, bacterium, insect, or other organism; GO:0050832, GO:0042742, GO:2000068, GO:0010928, GO:0098542, GO:0006952, GO:0002213, GO:0009861, GO:0009625	AT2G42530	COLD REGULATED 15B (COR15B)	-2.33461	8.40598e-09	1.29532e-05	IEP	ABA	Cold			COR15B, a protein that protects chloroplast membranes during freezing.
		AT3G26200	CYTOCHROME P450, FAMILY 71, SUBFAMILY B, POLYPEPTIDE 22 (CYP71B22)	-2.46052	7.12301e-05	0.0137954	IEA		Light, Alcohol		X	Putative cytochrome P450 involved in denfese repsonse to biotic stress
		AT4G29780		-2.73048	5.3803e-05	0.0116715	IEA	SA, JA, ABA	Wounding, Salt, Cold, Oxidative, Water deprivation		X	Regulation of DNA-templated transcription
		AT4G33666		-1.33792	0.000355301	0.0403952	IEA					Hypothetical protein
		AT1G66100	PR-13	-3.03318	0.000147676	0.0234436	IEA	JA	Oxidative, Wounding			Glucosinolate biosynthetic process; Belongs to the plant thionin (PR-13) family
		AT1G67865		-2.11791	1.46423e-05	0.00468379	IEP			X		Hypothetical protein
		AT4G34410	REDOX RESPONSIVE TRANSCRIPTION FACTOR 1 (RRTF1)	-3.25309	1.46058e-05	0.00468379	IEP	auxin				Subfamily B-3 of ERF/AP2 transcription factor family. Regulates programmed cell death (PCD) inhibitor genes
		AT1G07135		-2.39941	0.00033397	0.0389737	IEA	ABA	Hypoxia, Cold, Oxidative, Water deprivation			Regulation of DNA-templated transcription
		AT2G35960	NDR1/HIN1-LIKE 12 (NHL12)	-1.5604	0.000169411	0.0255784	IEA	ABA	Light			Similar to tobacco hairpin-induced gene (HIN1) and (NDR1)
		AT2G26010	PLANT DEFENSIN 1.3 (PDF1.3)	-5.08276	0.000398542	0.0441091	IBA					Predicted PR (pathogenesis-related) protein. Plant defensin (PDF) family
		AT2G26020	PLANT DEFENSIN 1.2B (PDF1.2b)	-8.12765	9.94966e-06	0.00361115	IBA					Predicted PR (pathogenesis-related) protein. Plant defensin (PDF) family
		AT5G44420	PLANT DEFENSIN 1.2 (PDF1.2)	-5.21196	2.02664e-07	0.000173858	TAS	JA, ET				Belongs to the plant defensin (PDF) family
		AT1G58270	(ZW9)	-3.03057	6.79218e-06	0.00276458	IEA	JA	Water deprivation, osmotic, wounding		X	ZW9, Ribosomal protein S25 family protein
		AT2G22170	PLAT DOMAIN PROTEIN 2 (PLAT2)	-2.70136	6.25862e-06	0.0026363	IEA		Oxidative, Wounding			Lipase/lipooxygenase, PLAT/LH2 family protein, ER localized protein involved in defense response to other organisms, oxidative stress, highly expressed in seeds and elongating roots
		AT5G25980	GLUCOSIDE GLUCOHYDROLASE 2 (TGG2)	-1.91387	0.000154431	0.02389	IMP	ABA		X	X	Myrosinase (thioglucoside glucohydrolase) gene involved in glucosinoloate metabolism
	Response to wounding, salt stress, osmotic stress, water deprivation, nitrogen starvation, light stimulus hypoxia. GO:0009611, GO:0009651, GO:0006970, GO:0006995, GO:0004674, GO:0015081, GO:0009414, GO:0009416	AT1G12080		-3.78442	1.30407e-06	0.000911546	IEA			X		Vacuolar calcium-binding protein-like protein
		AT1G72920	TIR-NBS9 (TN9)	-2.23057	0.000440413	0.0474967	IEP					Toll-Interleukin-Resistance (TIR) domain family protein
		AT4G24350		-1.5484	8.76447e-05	0.0165412	IEP			X		Phosphorylase superfamily protein
		AT1G16850		-2.53258	3.08282e-06	0.00171124	IMP					Transmembrane protein
		AT3G32980	PEROXIDASE 32 (PRX32)	-2.55608	0.000249167	0.0324312	IEP		Oxidative, Salt			N-glycosylation client involved in salt stress response.
		AT5G15970	(KIN2)	-2.21475	8.92236e-09	1.29532e-05	IEP	ABA	Oxidative, Salt		X
		AT5G63650	SNF1-RELATED PROTEIN KINASE 2.5 (SNRK2.5)	-3.40644	0.000121857	0.0203522	IDA					Member of SNF1-related protein kinases (SnRK2), protein serine/threonine kinase activity, mRNA binding
		AT2G47880	CEP DOWNSTREAM 2 (CEPD2)	-3.15502	4.22991e-05	0.00961821	IGI					Member of the CC-type glutaredoxin (ROXY) family. CEPD2 is a non secreted polypeptide that is induced by nitrogen starvation. It The RNA is expressed in the phloem of cotelydon and leaf vasculature.
		AT4G10310	HIGH-AFFINITY K+ TRANSPORTER 1 (HKT1)	-7.20363	0.00010831	0.0189273	IDA		Salt, Osmotic			Sodium transporter (HKT1) in xylem parenchyma cells. Mutants over-accumulate sodium in shoot tissue and have increased sodium in the xylem sap and reduced sodium in phloem sap and roots.
		AT2G42540	COLD-REGULATED 15A (COR15A)	-2.40265	4.86635e-07	0.00036737	IEP	ABA	Water, Cold, Freezing, Heat, Salt, Red and Far red light	X		Cor15am protects stromal proteins and chloroplast membranes during freezing. (LEA) protein.
		AT4G11211		-2.46121	2.98788e-05	0.00772468	IEA				X	Hypothetical protein
		AT1G29395	COLD REGULATED 314 INNER MEMBRANE 1 (COR413IM1)	-1.67364	1.60047e-05	0.00487188	IEP	ABA	Cold			Integral membrane protein in the inner envelope of chloroplasts.
		AT1G72645		-1.89603	1.6539e-05	0.00493148	IEA					Transmembrane protein
		AT4G01935		-1.83288	1.0166e-05	0.00362006	IEA					Insulin-induced protein
		AT4G12830		-1.86729	0.000151599	0.0236458	IEA					Alpha/beta-Hydrolases superfamily protein
		AT1G73090		-2.15819	6.84438e-05	0.0137491	IEA		Light	X		WD repeat protein
	Response to jasmonic acid, gibberellin, auxin, abscisic acid, or (+)-abscisic acid 8'-hydroxylase activity; GO:0009753, GO:0098542, GO:0009739, GO:0006259, GO:0009733, GO:0009737	AT1G31710	COPPER AMINE OXIDASE ALPHA 3 (CuAOalpha3)	-2.16874	0.000329384	0.0389737	IEP	Auxin, JA, ABA	Wounding, Water deprivation			Phenethylamine:oxygen oxidoreductase (deaminating) activity, peroxisome
		AT1G45201	TRIACYLGLYCEROL LIPASE-LIKE 1 (TLL1)	-1.51263	0.000171288	0.0256565	IEA	JA		X		Target of AtGRP7 regulation.
		AT2G37640	(EXP3)	-1.91838	3.32618e-05	0.00825986	TAS		Light	X		Plant-type cell wall organization
		AT2G43920	HARMLESS TO OZONE LAYER 2 (HOL2)	-4.21905	1.74362e-07	0.000156701	IEA		Far red light	X		Thiol S-methyltransferase activity, DNA metabolic process
		AT4G00880	SMALL AUXIN UPREGULATED RNA 31 (SAUR31)	-1.30252	0.000210586	0.0285928	IEA					SAUR-like auxin-responsive protein family
		AT4G38825	SMALL AUXIN UPREGULATED RNA 13 (SAUR13)	-6.22093	0.000174373	0.0258788	IEA	Auxin	Light, Wounding, Lipid			SAUR-like auxin-responsive protein family
		AT1G31690	COPPER AMINE OXIDASE ALPHA 2 (CuAOalpha2)	-6.56935	3.58553e-06	0.00187972	IEP,	SA, JA , Auxin, putrecine	Wounding, Salt, Water deprivation			Copper amine oxidase family protein, localizes to peroxisomes, induced by IAA and MeJA, drought, wounding, spermidine
		AT5G45340	CYTOCHROME P450, FAMILY 707, SUBFAMILY A, POLYPEPTIDE 3 (CYP707A3)	-3.11404	8.61315e-05	0.0164198	HEP		Far red light	X		Protein with ABA 8'-hydroxylase activity; involved in ABA catabolism. Mutants show more drought tolerance whereas overexpression results in increased transpiration rate and reduced drought tolerance. Gene involved in postgermination growth.
Photosynthesis | generation of precursor metabolites and energy| plastid | chloroplast | thylakoid	Light harvesting in photosystem 1, chloroplast envelope, stromule, thylakoid membrane, GO:0009535, GO:0010319, GO:0009768, GO:0009941	AT2G34430	LIGHT-HARVESTING CHLOROPHYLL-PROTEIN COMPLEX II SUBUNIT B1 (LHB1B1)	-2.33979	0.000112127	0.0194145	IBA				X	Photosystem II type I chlorophyll a/b-binding protein The mRNA is cell-to-cell mobile.
		AT4G32770	VITAMIN E DEFICIENT 1 (VTE1)	-1.82276	0.000225533	0.0301878	HDA					Tocopherol cyclase involved in tocopherol (vitamin E)synthesis. Plays a role in the adaptation to low temperature stress, notably phloem loading.
		AT3G63160	OUTER ENVELOPE PROTEIN 6 (OEP6)	-1.62685	9.07592e-05	0.0167931	IDA		Light			Arabidopsis 7-kDa OEP family. Tail-anchored (TA) membrane protein which possesses a single C-terminal transmembrane domain targeting post-translationally to plastids.
		AT1G74880	NADH DEHYDROGENASE-LIKE COMPLEX ) (NdhO)	-1.48388	0.000331856	0.0389737	HDA					Subunit NDH-O of NAD(P)H:plastoquinone dehydrogenase complex (Ndh complex) present in the thylakoid membrane of chloroplasts.
		AT1G69523		-3.05961	6.28589e-06	0.0026363	IEA					S-adenosyl-L-methionine-dependent methyltransferases superfamily protein
Anatomical structure development | multicellular organism development| flower development	Lipid biosynthesis, epidermis development, sylem or phloem histogenesis, plant organ morphogenesis, shoot system development, root morphogenesis, synergid death, flower development GO:0008610, GO:0090558, GO:0010087, GO:1905392, GO:0048367, GO:0010015, GO:0010198, GO:0009635, GO:0009908, GO:0048364, GO:0009909.	AT3G46490		-4.651	1.53577e-05	0.00475156	IEA			X		2-oxoglutarate (2OG) and Fe(II)-dependent oxygenase superfamily protein
		AT5G47440	FORKED-LIKE6 (FL6)	-3.34908	0.000130774	0.0212766	IBA	Auxin				Phosphatidylinositol binding, FORKED-LIKE family member,
		AT2G21140	PROLINE-RICH PROTEIN 2 (PRP2)	-3.61568	2.84455e-12	1.34213e-08	IEA					Lipid biosynthetic process
		AT2G42840	PROTODERMAL FACTOR 1 (PDF1)	-6.73857	0.000200965	0.0278883	IEA					Putative extracellular proline-rich protein is exclusively expressed in the L1 layer of vegetative, inflorescence,& floral meristems & the protoderm of organ primordia.
		AT3G63470	SERINE CARBOXYPEPTIDASE-LIKE 40 (scpl40)	-6.93116	0.000205547	0.0283159	IEA					Serine carboxypeptidase-like 40
		AT5G10430	ARABINOGALACTAN PROTEIN 4 (AGP4)	-3.51242	2.92106e-06	0.00167312	IMP					Arabinogalactan-protein (AGP4) in female reproductive tissues. Promoting degeneration of the persistent synergid after fertilization.
		AT5G15780		-3.81296	1.74902e-06	0.00113825	IEA					Pollen Ole e 1 allergen and extensin family protein
		AT5G37260	REVEILLE 2 (RVE2)	-2.33837	2.72503e-05	0.00724358	IMP					MYB family transcription factor Circadian 1 (CIR1). Involved in circadian regulation in Arabidopsis.
		AT2G40610	EXPANSIN A8 (EXPA8)	-2.21272	2.41603e-05	0.00656921	IEP					Alpha-expansin gene family. Involved in the formation of nematode-induced syncytia in roots of Arabidopsis thaliana.
		AT3G55500	EXPANSIN A16 (EXPA16)	-3.11632	6.5699e-08	7.29374e-05	NAS					Expansin-like protein, Involved in the formation of nematode-induced syncytia in roots of Arabidopsis thaliana
		AT5G62350	PECTIN METHYL-ESTERASE INHIBITOR	-1.45904	0.000192098	0.0274657	IBA					Plant invertase/pectin methylesterase inhibitor superfamily protein
		AT5G62360	PECTIN METHYL-ESTERASE INHIBITOR 13 (PMEI13)	-2.52772	4.92441e-09	1.16173e-05	IBA					Pectin methylesterase inhibitor expressed throughout the plant
DNA-binding transcription factor activity	Enzyme inhibitor, transcription factor activity, histone deacetylase activity GO:0004857, GO:0003700, GO:0004407	AT1G75250	RAD-LIKE 6 (RL6)	-3.40258	9.57537e-05	0.017211	ISS			X		RAD-like 6
		AT2G39250	SCHNARCHZAPFEN (SNZ)	-1.40657	0.000227166	0.0301922	IEA			X		AP2 domain transcription factor that can repress flowering
		AT4G33470	HISTONE DEACETYLASE 14 (hda14)	-1.32908	0.000338664	0.0389737	ISS		salt stress			HDA14, a member of the histone deacetylase family proteins that can deacetylate a-tubulin, associates with a/b-tubulin and is retained on GTP/taxol-stabilized microtubules, at least in part, by direct association with the PP2A-A2 subunit.
		AT3G48360	BTB AND TAZ DOMAIN PROTEIN 2 (bt2)	-1.76376	0.000200005	0.0278883	IMP	ABA, Auxin, SA, JA,	Wounding, Salt, Cold, Oxidative, Water deprivation	X		(BT2) that is an essential component of the TAC1-mediated telomerase activation pathway. Acts redundantly with BT3 and BT1 during female gametophyte development and with BT3 during male gametophyte development. BT2 also mediates multiple responses to nutrients, stresses, and hormones.
Hydrolase activity | catalytic activity| kinase activity | transferase activity	Protein serine/threonine phosphatase activity, S-glutathione dehydrogenase activity, gamma-glutamylcyclotransferase activity, ubiquitin protein ligase activity, methyltransferase activity, acyl-hydrolase activity, UDP-glycosyltransferase activivity, xyloglucan:xyloglucosyl transferase activity, GO:0004722, GO:0004674, GO:0051903, GO:0003839, GO:0061630,GO:0016762, GO:0008168, GO:0008757, GO:00162…	AT3G16800	E GROWTH-REGULATING 3 (EGR3)	-2.00509	0.00010687	0.01885	IBA			X	X	Myosin phosphatase activity, microbutuble organization
		AT1G56720		-2.18102	0.00019982	0.0278883	HDA			X		Protein kinase superfamily protein
		AT1G22430		-1.60568	3.45675e-05	0.00836399	IBA		Light	X		GroES-like zinc-binding dehydrogenase family protein
		AT4G31290	GAMMA-GLUTAMYL CYCLOTRANSFERASE 2;2 (GGCT2;2)	-2.31253	3.38345e-07	0.000277634	IDA					ChaC-like family protein
		AT1G33480	ARABIDOPSIS T??XICOS EN LEVADURA 58 (ATL58)	-2.28408	0.000391771	0.0437509	IBA					RING/U-box superfamily protein, Gene involved in chitin-induced, hormone-related and NADPH oxidase-mediated defense responses
		AT1G78140		-1.47685	3.18246e-05	0.00800835	IBA		Light			S-adenosyl-L-methionine-dependent methyltransferases superfamily protein
		AT3G21950		-4.88983	7.16342e-05	0.0137954	IBA			X		SABATH family methyltransferase.
		AT2G04570	OCCLUDED STOMATAL PORES 1 (OSP1)	-2.62299	7.02037e-08	7.36086e-05	IDA				X	GDSL-motif esterase/acyltransferase/lipase. Enzyme group with broad substrate specificity that may catalyze acyltransfer or hydrolase reactions with lipid and non-lipid substrates
		AT1G68260	ACYL-LIPID THIOESTERASE 3 (ALT3)	-1.7766	0.000184954	0.0266461	IBA					Thioesterase superfamily protein
		AT5G05890	UDP-GLUCOSYL TRANSFERASE 76C5 (UGT76C5)	-2.79989	0.000298935	0.037612	IBA					Nicotinate-N-glycosyltransferase
		AT1G11545	XYLOGLUCAN ENDOTRANSGLUCOSYLASE/HYDROLASE 8 (XTH8)	-3.05791	5.7324e-05	0.0122306	IEA		Lipid, Oxygen			Xyloglucan endotransglucosylase/hydrolase 8
		AT5G57560	TOUCH 4 (TCH4)	-2.77528	5.70866e-06	0.00250557	IDA	Brassinosteroid, auxin	Heat, Hyoxia, Cold,		X	Cell wall-modifying enzyme, rapidly upregulated in response to environmental stimuli
		AT5G65730	XYLOGLUCAN ENDOTRANSGLUCOSYLASE/HYDROLASE 6 (XTH6)	-1.68544	5.83243e-05	0.0122306	IEA		Water deprivation			Xyloglucan endotransglucosylase/hydrolase 6
		AT4G36410	UBIQUITIN-CONJUGATING ENZYME 17 (UBC17)	-3.15947	5.83072e-05	0.0122306	IBA	GA				Ubiquitin-conjugating enzyme
		AT1G74810	REQUIRES HIGH BORON 5 (BOR5)	-2.97323	1.4315e-05	0.00468379	IEA			X		HCO3- transporter family
Unknown biological processes| other metabolic processes	Anion antiporter activity, NAD(P)H dehydrogenase complex, metabolic process, biosynthetic process, catabolic process, catalytic activity, biological process, no-go mRNA decay, GO:0005452, GO:0010598, GO:0043436, GO:0044272, GO:0030163, GO:0006721, GO:0043086, GO:0008150, GO:0003674, GO:0003674	AT5G38865		-2.283	0.000368637	0.0416586	IEA			X		Hypothetical protein
		AT5G21430	NADH DEHYDROGENASE-LIKE COMPLEX U (NdhU)	-1.56342	0.000317024	0.0386012	IBA			X		Chaperone DnaJ-domain superfamily protein
		AT5G66052		-1.75039	0.000209278	0.0285928	IEA					Transmembrane protein
		AT3G52720	ALPHA CARBONIC ANHYDRASE 1 (ACA1)	-3.04633	7.40785e-12	2.79617e-08	IEA		Radiation	X		Alpha carbonic anhydrase (CAH1) located in the chloroplast stroma. Chloroplast protein that is encoded by the nuclear genome and imported through the secretory pathway
		AT4G33625		-1.36811	0.000453841	0.0486667	IEA		Cold	X		Vacuole protein
		AT2G04790		-1.68096	0.000399653	0.0441091	IEA			X		PTB domain engulfment adapter
		AT3G62820		-1.3754	0.000307477	0.0381777						Plant invertase/pectin methylesterase inhibitor superfamily protein
		AT1G27921		-1.67979	0.000234953	0.0310088	ND			X		Natural antisense transcript overlaps with AT1G27920
		AT2G27385		-2.07542	0.00010349	0.0184261				X		Pollen Ole e 1 allergen and extensin family protein
		AT3G09455		-6.85632	9.45124e-06	0.00356747	ND			X		Dolichyl-diphosphooligosaccharide-protein glycosyltransferase subunit
		AT4G00560		-1.86758	3.55621e-07	0.000279651	ND			X		NAD(P)-binding Rossmann-fold superfamily protein
		AT5G42825		-1.37793	0.000354509	0.0403952	ND					Hypothetical protein
		AT1G55675		-1.34913	0.000370828	0.0416586	IEA					Transmembrane protein
	-	AT1G62250		-1.42024	0.000128052	0.0210151	IEA			X		Orotidine 5-phosphate decarboxylase
	-	AT1G09023	natural antisense transcript	-2.16969	0.000258887	0.0334656				X		Natural antisense transcript overlaps with AT1G68940
* The most common GO terms for biological processes and molecular processes were manually identified to categorize genes. However, there terms that identify with other categories and these are the basis for further evaluation in subsequent analyses.
GO IDs included here were manually reviewed and identified as the most common IDs across all genes and/or associated with ach GO SLIM category within the table. The selected GO terms and GO IDs are not comprehensive but a representation to ease in reading.
** Response to hormones and abiotic stress was manually derived from GO terms and TAIR and Thalemine databases. We noticed inconsistencies between GO terms and TAIR, Thalemine reporting

## Sheet: Table S4A
Table S4. Arabidopsis genes (9) that are upregulated during aphid feeding relative to mock inoculated leaves
GO Slim	GO terms & IDs*	Locus ID	Primary Gene Symbol & Gene Model Description according to TAIR	logFC	PValue	FDR	GO Evidence Code	Hormone Responsive**	Response to Abiotic Stress**	TAIR/ThaleMine reported 2 or more transcripts	Cell-Cell Mobile mRNA	Activity, Gene Model Description from TAIR
Response to biotic stimulus, wounding, temperature	Defense response to other organism: Response to virus, termal stimulus, wounding: no-go mRNA decay, GO:0006952, GO:0009615, GO:0009611, GO:0016020, GO:0009266	AT4G00970	CYSTEINE-RICH RLK (RECEPTOR-LIKE PROTEIN KINASE) 41 (CRK41)	1.62947	1.04329e-06	0.00326201	IEA	SA	hypoxia, drought, selenium	X		Cysteine-rich RLK (RECEPTOR-like protein kinase) 41
		AT3G16530	LECTIN-LIKE PROTEIN	1.86127	6.31731e-05	0.0408665	IEP					Legume lectin family protein
		AT1G75040	PATHOGENESIS-RELATED GENE 5 (PR5)	2.25935	2.64995e-05	0.0207138	IEP	SA			X	Thaumatin-like protein involved in response to pathogens.
		AT5G61160	ANTHOCYANIN 5-AROMATIC ACYLTRANSFERASE 1 (AACT1)	4.40226	1.3432e-05	0.013595	IDA					anthocyanin 5-aromatic acyltransferase 1
		AT1G66465	TRANSMEMBRANE PROTEIN, UNKNOWN FUNCTION	2.863	3.04274e-07	0.00184846	IEA	SA		X		NULL
		AT3G23550	DETOXIFICATION 18 (DTX18). MATE EFFLUX FAMILY	3.31316	3.94127e-07	0.00184846	IEA					NULL
		AT1G09932	PHOSPHOGLYCERATE MUTASE FAMILY PROTEIN	1.88934	6.17468e-05	0.0408665	IEA		wounding	X		Phosphoglycerate mutase family protein
Transferase	Methyltransferase activity, GO:0008757	AT1G15125	S-ADENOSYLMETHIONINE-DEPENDENT METHYLTRANSFERASE	2.0941	5.73801e-07	0.0021529	IBA			X		NULL
Nucleotide Metabolism	Nucleotidase activity, GO:0008441	AT5G64000	(SAL2), 3'(2'),5'-BISPHOSPHATE NUCLEOTIDASE	3.43681	4.11624e-06	0.00772207	IEA			X		Inositol monophosphatase family protein
* The most common GO terms for biological processes and molecular processes were manually identified to categorize genes. However, there terms that identify with other categories and these are the basis for further evaluation in subsequent analyses.
GO IDs included here were manually reviewed and identified as the most common IDs across all genes and/or associated with ach GO SLIM category within the table. The selected GO terms and GO IDs are not comprehensive but a representation to ease in reading.
** Response to hormones and abiotic stress was manually derived from GO terms and TAIR and Thalemine databases. We noticed inconsistencies between GO terms and TAIR, Thalemine reporting

## Sheet: Table S5A
Table S5. Arabidopsis genes (36) that are downregulated during aphid feeding relative to mock inoculated leaves
GO Slim	GO Terms & GO IDs*	Locus ID	Primary Gene Symbol	logFC	PValue	FDR	GO Evidence Code	Hormone Responsive**	Response to Abiotic Stress**	TAIR/ThaleMine reported 2 or more transcripts	Cell-Cell Mobile mRNA	Activity, Gene Model Description from TAIR
Response to Abiotic stimulus | Response to stress	Kinase, response to wounding, pathogen, insect, oxidative stress; hormone signaling; hydrogen peroxide biosynthesis, no-go mRNA decay; GO:0050665, GO:0043878GO:0009737, GO:0080027, GO:0009611	AT5G24080		-4.50333	3.18059e-05	0.0229492	IEA	ABA, JA	water deprivation	X		Protein kinase superfamily protein
		AT2G22470	ARABINOGALACTAN PROTEIN 2 (AGP2)	-4.81001	2.5383e-05	0.0207037	IEA	ABA, JA	water deprivation			Arabinogalactan-protein (AGP2)
		AT3G14395	MITE ATTACK TRIGGERED IMMUNITY 1 (MATI)	-4.53714	8.00816e-05	0.0438711	IMP	SA,JA				Regulation of Herbivore-Associated Signaling Pathways, affecting biosynthesis and signaling of JA and SA
		AT5G43580	UNUSUAL SERINE PROTEASE INHIBITOR (UPI)	-8.121	1.44936e-05	0.013595	IMP					Functions in resistance to necrotrophic fungi and insect herbivory
		AT2G30020	(AP2C1)	-1.86395	1.2664e-06	0.00339396	IEA	ABA				Belongs to the clade B of the PP2C-superfamily. Acts as a MAPK phosphatase that negatively regulates MPK4 and MPK6.
		AT4G22470	DOUBLE HYBRID PROLINE-RICH PROTEIN 1 (DHYPRP1)	-4.46772	6.14212e-06	0.00960217	IMP					Hybrid proline-rich protein that contains two tandem PRD-8CMs (proline-rich domain-eight cysteine motif)
		AT5G59220	HIGHLY ABA-INDUCED PP2C GENE 1 (HAI1)	-4.51197	0.000117154	0.0488403	IEP	ABA	water deprivation	X		PP2C family (Clade A protein phosphatases type 2C). Functions as a negative regulator of osmotic stress and ABA signaling.
		AT2G41380	METHYLTRANSFERASE	-3.66837	0.000104493	0.0465044	IEA	JA				S-adenosyl-L-methionine-dependent methyltransferases superfamily protein
		AT3G61190	BON ASSOCIATION PROTEIN 1 (BAP1)	-2.44123	2.91411e-06	0.00607431	IEP			X		Protein with a C2 domain that binds to BON1, and phospholipids. Enhanced by calcium ions. Involved in maintaining cell homeostasis.
		AT1G32920		-1.46326	8.18491e-05	0.0438711	IEP				X	Hypothetical protein, immune system process
		AT5G54510	DWARF IN LIGHT 1 (DFL1)	-4.08975	7.11034e-05	0.0438711	IMP	AUXIN				IAA-amido synthase that conjugates Ala, Asp, Phe, and Trp to auxin.
		AT2G38380		-7.18053	1.40921e-05	0.013595	IMP					Peroxidase superfamily protein
		AT4G18360	GLYCOLATE OXIDASE 3 (GOX3)	-6.1625	8.81723e-05	0.0451995	IMP			X		Glycolate oxidase that modulates reactive oxygen species-mediated signal transduction during nonhost resistance.
		AT1G17020	SENESCENCE-RELATED GENE 1 (SRG1)	-5.32999	0.000107513	0.0465044	IEP					Fe(II)/ascorbate oxidase gene family; senescence-related gene.
		AT5G05340	PEROXIDASE 52 (PRX52)	-4.54453	1.32511e-05	0.013595	IEA					Involved in lignin biosynthesis. Loss of function mutations show abnormal development of xylem fibers and reduced levels of lignin biosynthetic enxymes.
		AT1G23800	ALDEHYDE DEHYDROGENASE 2B7 (ALDH2B7)	-3.55109	0.000101751	0.0465044	IMP	ABA	water deprivation	X		Mitochondrial or chloroplast aldehyde dehydrogenase; nuclear gene for mitochondrial product.
Cell wall bionsynthetic process|Endomembrane	Water channel; cell wall pectin biosynthetic process; suberin biosynthetic process; GO:0052325, GO:0010345GO:0015250	AT3G54820	PLASMA MEMBRANE INTRINSIC PROTEIN 2;5 (PIP2;5)	-2.02771	1.78051e-05	0.0159059	IMP					transmembrane transport
		AT3G11430	GLYCEROL-3-PHOSPHATE SN-2-ACYLTRANSFERASE 5 (GPAT5)	-7.71197	0.00010014	0.0465044	IMP					sn-glycerol-3-phosphate 2-O-acyltransferase, involved in the biosynthesis of suberin polyester.
		AT5G13580	ATP-BINDING CASSETTE G6 (ABCG6)	-8.45033	2.44417e-05	0.0207037	IG	JA				ABC-type transporter required for synthesis of an effective suberin barrier in roots and seed coats
		AT5G41040	REDUCED LEVELS OF WALL-BOUND PHENOLICS 1 (RWP1)	-5.10419	6.90742e-06	0.00996793	IMP			X		Feruloyl-CoA transferase required for suberin synthesis. Has feruloyl-CoA-dependent feruloyl transferase activity towards substrates with a primary alcohol.
DNA-binding transcription factor activity|DNA replication	DNA replication; no-go mRNA decay; GO:0090575, GO:0009408, GO:0006260	AT1G10585		-3.98252	9.15555e-05	0.0451995	IEP			X		Basic helix-loop-helix (bHLH) DNA-binding superfamily protein
		AT5G59820	RESPONSIVE TO HIGH LIGHT 41 (RHL41)	-2.27122	2.95898e-05	0.0222042	IEP		water deprivation		X	Zinc finger protein involved in high light and cold acclimation.
		AT3G27060	TSO MEANING 'UGLY' IN CHINESE 2 (TSO2)	-1.26784	0.000101742	0.0465044	IEP					Ribonucleotide reductase (RNR) small subunit genes. Programmed cell death
Carbohydrate Metabolic process| Transporter|	Chalcone synthase activity; carbohdrate metabolic process, alpha-amylase activity, nitrilase activity, fatty acyl-CoA reductase activity, GO:0005975, GO:0102128, GO:0004556, GO:0000257, GO:0102965, GO:0003993, GO:0008150, GO:0010030, GO:0022857, GO:0008150, GO:0043090, GO:0006949, GO:0004185	AT3G60140	DARK INDUCIBLE 2 (DIN2)	-7.17221	8.12445e-05	0.0438711	IEP			X	X	Beta-glucosidase and is a member of glycoside hydrolase family 1
		AT5G13930	TRANSPARENT TESTA 4 (TT4)	-5.99999	1.79842e-06	0.00421729	IEP	AUXIN			X	Chalcone synthase (CHS)
		AT4G25000	ALPHA-AMYLASE-LIKE (AMY1)	-5.35825	1.43169e-05	0.013595	IMP	ABA, GA				Secreted protein involved in starch mobilization. Mutants are defective in alpha-amylase activity.
		AT3G44300	NITRILASE 2 (NIT2)	-6.96302	7.94946e-06	0.0106523	IEA	ABA, GA			X	Hydrolysis of indole-3-acetonitrile (IAN) to indole-3-acetic acid (IAA) and IAN to indole-3-acetamide (IAM). Participates in other non-auxin-related metabolism
		AT5G22500	FATTY ACID REDUCTASE 1 (FAR1)	-2.32191	8.17994e-05	0.0438711	IEA		water deprivation	X		Alcohol-forming fatty acyl-CoA reductases (FARs) generate the fatty alcohols found in root, seed coat, and wound-induced leaf tissue.
		AT3G52820	PURPLE ACID PHOSPHATASE 22 (PAP22)	-4.49017	4.05977e-05	0.0282079	IEP	ABA	water deprivation			Purple acid phosphatase 22
		AT2G21187	UNKNOWN BIOLOGICAL PROCESS	-4.31088	7.70959e-05	0.0438711	ND			X		Natural antisense transcript overlaps with AT2G21185
		AT5G09530	PRO-GLU-LEU|ILE|VAL-PRO-LYS 1 (PELPK1)	-6.88281	2.74645e-07	0.00184846	IEP					Protein containing 36 repeats of a unique pentapeptide (Pro-Glu-Leu|Ile|Val-Pro-Lys). It has been shown to be involved in growth and development.
		AT4G21680	NRT1/ PTR FAMILY 7.2 (NPF7.2)	-6.77427	8.99247e-05	0.0451995	IEP					Nitrate transporter (NRT1.8). Functions in nitrate removal from the xylem sap.
		AT3G22620	GLYCOSYLPHOSPHATIDYLINOSITOL-ANCHORED LIPID PROTEIN TRANSFER 20 (LTPG20)	-5.48437	8.8994e-06	0.0111302	ND					Bifunctional inhibitor/lipid-transfer protein/seed storage 2S albumin superfamily protein
		AT1G44800	SILIQUES ARE RED 1 (SIAR1)	-2.95112	4.93634e-06	0.00841871	IDA					bidirectional amino acid transporter that is crucial for the amino acid homeostasis of siliques. Member of nodulin MtN21-like transporter family.
		AT4G28250	EXPANSIN B3 (EXPB3)	-1.52372	0.000109072	0.0465044	IEA			X		Putative beta-expansin/allergen protein. Involved in the formation of nematode-induced syncytia in roots of Arabidopsis thaliana.
		AT2G23000	SERINE CARBOXYPEPTIDASE-LIKE 10 (scpl10)	-4.31916	2.43545e-07	0.00184846				X		Serine carboxypeptidase-like 10
* The most common GO terms for biological processes and molecular processes were manually identified to categorize genes. However, there terms that identify with other categories and these are the basis for further evaluation in subsequent analyses.
GO IDs included here were manually reviewed and identified as the most common IDs across all genes and/or associated with ach GO SLIM category within the table. The selected GO terms and GO IDs are not comprehensive but a representation to ease in reading.
** Response to hormones and abiotic stress was manually derived from GO terms and TAIR and Thalemine databases. We noticed inconsistencies between GO terms and TAIR, Thalemine reporting

## Sheet: Table S6
Table S6. Arabidopsis genes that are upregulated during aphids feeding on TuMV infected plants versus aphids feeding on mock plants
GO Slim(s)	GO Terms and GO IDs*	Locus ID	Primary Gene Symbol	logFC	PValue	FDR	Evidence code	Hormone Responsive**	Response to Abiotic Stress**	TAIR/ThaleMine reported 2 or more transcripts	Cell-Cell Mobile mRNA	Activity, Gene Model Description from TAIR
Response to stress | response to external stimulus | response to biotic stimulus|response to abiotic stimulus|response to endogenous stimulus|response to chemical|response to hormone	Defense response to other organisms, to oomycetes; Response to bacterium, fungus, virus, nematode, insect, herbivore; Regulation of defense response; Rositive regulation of innate immune response; Response to abitoic stress, temperature, hypoxia, reactive oxygen species; Systemic acquired resistance. Including additional GO terms such as: Regulation of jasmonic acid mediated signaling pathway, ho…	AT1G03220	SECRETED ASPARTIC PROTEASE 2 (SAP2)	1.1953	3.37943e-07	8.02559e-06	HEP, IEA	ABA	water deprivation, hypoxia,wounding, osmotic stress, oxidative stress		X	Eukaryotic aspartyl protease family protein
		AT1G03850	GLUTAREDOXIN 13 (GRXS13)	1.62333	0.00577599	0.0259983	IMP, IEP	Cytokinin		X		Required to facilitate Botrytis cinerea infection of Arabidopsis thaliana plants.
		AT1G04500		2.11108	0.00668987	0.0291494	IEA			X		CCT motif family protein; ER stress induced, sugar-inducible, salt stress
		AT1G06620		2.08231	1.69622e-08	5.72823e-07	IEA, ISS		wounding, response to water deprivation	X	X	Similar to a 2-oxoglutarate-dependent dioxygenase
		AT1G07900	LOB DOMAIN-CONTAINING PROTEIN 1 (LBD1)	1.80641	2.85558e-05	0.000352968	IEA	JA	water deprivation, salt stress			LOB domain-containing protein 1
		AT1G08050		1.38106	9.93206e-07	2.07021e-05	IEA		water, wounding, osmotic stress			Zinc finger (C3HC4-type RING finger) family protein
		AT1G12200	FLAVIN MONOOXYGENASE (FMO)	1.6802	2.02243e-15	3.8374e-13	IEP, IEA			X		Putative flavin monooxygenase.
		AT1G12210	RPS5-LIKE 1 (RFL1)	1.51846	2.91139e-06	5.23283e-05	ISS, IBA, IMP, IEA, IDA		oxidative stress	X		RFL1 has high sequence similarity to the adjacent disease resistance (R) gene RPS5.
		AT1G13520		4.624	6.36605e-05	0.0006876	IEA	JA, ABA	osmotic stress, water deprivation, oxidative stress, wounding			Hypothetical protein (DUF1262); Response to reactive oxygen species
		AT1G16130	WALL ASSOCIATED KINASE-LIKE 2 (WAKL2)	1.26391	0.00125972	0.00796459	IEA, HDD, ISS	ABA	osmotic stress			WAK-like receptor-like kinase with a cytoplasmic Ser/Thr protein kinase domain and an extracellular domain with EGF-like repeats.
		AT1G17420	LIPOXYGENASE 3 (LOX3)	1.35887	2.80544e-05	0.000347705	IEP, TAS, IGI, IDA, IBA, IEA	JA	wounding,			LOX3 encode a Lipoxygenase. Lipoxygenases (LOXs) catalyze the oxygenation of fatty acids (FAs).
		AT4G38540		1.00745	4.37943e-05	0.000505351	IEP	ABA				FAD/NAD(P)-binding oxidoreductase family protein
		AT1G18860	WRKY DNA-BINDING PROTEIN 61 (WRKY61)	3.39299	0.00158602	0.00953633	IEA, ISS					WRKY Transcription Factor; Group II-b
		AT1G19180	JASMONATE-ZIM-DOMAIN PROTEIN 1 (JAZ1)	1.39351	7.34549e-05	0.000771653	IMP, IBA, IEP	JA	wounding, pH	X	X	JAZ1 is a nuclear-localized protein involved in jasmonate signaling.
		AT1G19250	FLAVIN-DEPENDENT MONOOXYGENASE 1 (FMO1)	2.95615	0.000147152	0.00138463	IEP, IMP, IDA		hypoxia			FMO1 is required for full expression of TIR-NB-LRR conditioned resistance to avirulent pathogens and for basal resistance to invasive virulent pathogens.
		AT1G21240	WALL ASSOCIATED KINASE 3 (WAK3)	1.8626	9.15581e-06	0.000137114	IEA	ABA	osmotic stress, oxidative stress	X	X	Wall-associated kinase
		AT3G60160	ATP-BINDING CASSETTE C9 (ABCC9)	1.31329	8.72717e-11	5.53874e-09	HEP			X		Member of MRP subfamily
		AT1G51760	IAA-ALANINE RESISTANT 3 (IAR3)	1.10488	4.75752e-05	0.000542181	IBA				X	Arabidopsis IAA-amino acid conjugate hydrolase subfamily and conjugates and conjugates IAA-Ala in vitro
		AT1G58360	AMINO ACID PERMEASE 1 (AAP1)	1.06871	5.7548e-06	9.3319e-05	HEP, IMP, IBA, IGI, ISS					AAP1 (amino acid permease 1), a neutral amino acid transporter expressed in seeds. Functions in amino acid uptake into embryos. The transporter also functions in acquisition of glutamate and neutral amino acids by the root.
		AT1G59740	NRT1/ PTR FAMILY 4.3 (NPF4.3)	1.89841	2.43147e-06	4.47512e-05	HEP, IEA					Major facilitator superfamily protein, proton-dependent oligopeptide transporter
		AT3G51860	CATION EXCHANGER 3 (CAX3)	3.57661	5.55138e-09	2.13751e-07	HEP			X		Vacuolar Ca(2+)/H(+) transporter that forms a complex with CAX1 that plays a role in diverse processes including phosphate homeostasis and heavy metal tolerance
		AT1G21670		1.04147	1.17972e-06	2.40186e-05	IEA	ABA	water deprivation			DPP6 amino-terminal domain protein, transmembrane protein, potassium channel
		AT1G23120		2.34749	0.00174973	0.0102953	IEA, ND			X		Polyketide cyclase/dehydrase and lipid transport superfamily protein
		AT1G24140	(AT3-MMP)	1.0544	0.00169093	0.0100133	IDA, IBA, IMP					Induced by fungal and bacterial pathogens. Matrix metalloproteinases (MMPs) or matrixins may play a role in the degradation and remodeling of the extracellular matrix (ECM) during development or in response to stresses (By similarity).
		AT1G24530		1.5388	6.87701e-05	0.000734173	IEA		wounding			Transducin/WD40 repeat-like superfamily protein
		AT1G25370		1.51166	2.40384e-07	5.97067e-06	IEA			X		Hypothetical protein (DUF1639)
		AT1G30700	(ATBBE8)	2.71194	5.9168e-06	9.51912e-05	IEA	JA, ABA	water deprivation, wounding, salt stres			FAD-binding Berberine family protein, FAD-linked oxidase, oxidation of carbohydrates
		AT1G31280	ARGONAUTE 2 (AGO2)	1.8173	6.62718e-17	1.76773e-14	IDA, IMP, IDA, HAD, IBA					Argonaute gene that binds viral siRNAs and is involved in antiviral defense response. Regulates innate immunity.Mutants have increased susceptibility to Potato virus X and tobacco rattle virus.
		AT1G32690		2.21298	0.000229386	0.00199238	IEA, ND	JA	wounding			DUF740 family protein; Response to wounding
		AT1G33560	ACTIVATED DISEASE RESISTANCE 1 (ADR1)	2.09408	7.72923e-25	8.89103e-22	IMP, IGI, IEP , IEA, TAS		water deprivation			NBS-LRR disease resistance protein that possesses N-terminal kinase subdomains. Activation tagged mutant of ADR1 showed elevated levels of SA and reactive oxygen species in addition to number of defense gene transcripts.
		AT1G34420		1.39148	0.000400758	0.00316022	IEA	ABA	water deprivation, salt stress, oxidative stress			Leucine-rich repeat transmembrane protein kinase family protein
		AT1G45145	THIOREDOXIN H-TYPE 5 (TRX5)	1.19828	0.000496643	0.00375852	IMP, IEP, IDA		oxidative stress			Cytosolic thioredoxin that reduces disulfide bridges of target proteins by the reversible formation of a disulfide bridge between two neighboring Cys residues present in the active site.
		AT1G51860		3.09526	8.51684e-06	0.000129334	IEA			X		Leucine-rich repeat protein kinase family protein
		AT1G51890		1.9856	1.46959e-06	2.89281e-05	ISS, IEP, IEA			X		Leucine-rich repeat protein kinase family protein
		AT1G52410	TSK-ASSOCIATING PROTEIN 1 (TSA1)	1.23263	0.000363422	0.0029107	IMP, IEP			X	X	Contains a novel calcium-binding repeat sequence. Binds TSK in vitro. Localizes to small cytoplasmic vesicles in interphase cells.
		AT1G55020	LIPOXYGENASE 1 (LOX1)	1.12826	7.86746e-06	0.000120768	IMP, IBA, IDA, IEP, TAS	JA, ABA	wounding		X	Lipoxygenase, a defense gene conferring resistance Xanthomonas campestris
		AT1G58225		1.047	0.00338723	0.0171081	IEA, ND			X		Hypothetical protein; Respone to molecule of bacterial origin
		AT1G61120	TERPENE SYNTHASE 04 (TPS04)	3.38657	1.85644e-16	4.1668e-14	IDA, IBA, IEP, IGI	JA	woundning		X	Geranyllinalool synthase that produces a precursor to TMTT, a volatile plant defense C16-homoterpene.
		AT1G61610	S-LOCUS LECTIN PROTEIN KINASE	1.74514	0.000212779	0.00187737	IEA, ISS	ABA	woundning , water deprivation, salt stress	X		S-locus lectin protein kinase family protein
		AT1G63720	HYDROXYPROLINE-RICH GLYCOPROTEIN FAMILY	1.33157	0.000202811	0.00180238	IEA, ND	JA	water deprivation, salt stress, oxidative stress			Hydroxyproline-rich glycoprotein family protein
		AT1G64700		1.37429	0.000239773	0.00206587	IEP, ND, IBA, IDA					PADRE protein up-regulated after infection by S. sclerotiorun.
		AT1G65500	(STMP6)	1.60911	6.19949e-08	1.82259e-06	IEP, ISS	JA	water deprivation, cold, salt stress		X	Secreted peptide which functions in plant growth and pathogen defense.
		AT1G66700	(PXMT1)	4.30148	3.77042e-10	1.9827e-08	IMP, IEP, IDA, IBA		light stimulus	X		SABATH methyltransferase gene family.PXMT1, a methyltransferase that methylates 1,7-paraxanthine.
		AT1G66880		1.45669	1.59712e-06	3.10075e-05	IEA, HEP	ABA, JA	wounding, oxidative stress, osmotic stress	X	X	Protein kinase superfamily protein
		AT1G66920		1.25273	5.67397e-05	0.000626452	IEA			X		Protein kinase superfamily protein
		AT1G68620		2.19241	0.000372528	0.00297199	IEA, HEP	ABA	wounding, salt stress, water deprivation, oxidative stress			Alpha/beta-Hydrolases superfamily protein
		AT3G16400	NITRILE SPECIFIER PROTEIN 1 (NSP1)	1.09379	1.84e-08	6.17977e-07	IDA		response to water deprivation	X	X	Nitrile-specifier protein NSP1 responsible for constitutive and herbivore-induced simple nitrile formation in rosette leaves. NSP1 is one out of five epithiospecifier protein (ESP) homologues that promote simple nitrile, but not epithionitrile or thiocyanate formation.
		AT1G70250	GLYCOSYLPHOSPHATIDYLINOSITOL-ANCHORED LIPID PROTEIN TRANSFER 32 (LTPG32)	1.10877	1.62708e-06	3.13574e-05	IEA		water deprivation			Protease inhibitor/seed storage/LTP family protein.
		AT1G71000		3.00739	6.56311e-09	2.48037e-07	IEA, ND		heat	X		Chaperone DnaJ-domain superfamily protein
		AT1G72520	LIPOXYGENASE 4 (LOX4)	1.17565	0.000440917	0.00340112	IGI, TAS, IDA, IBA, IEP	JA	wounding, ozone			13-lipoxygenase that is induced by or abiotic stresses and triggers defense respones.
		AT1G73260	KUNITZ TRYPSIN INHIBITOR 1 (KTI1)	3.49364	0.000142018	0.00134457	IDA, IEP, IMP		wounding			Trypsin inhibitor involved in modulating programmed cell death in plant-pathogen interactions.
		AT1G73805	SAR DEFICIENT 1 (SARD1)	1.09514	0.00191932	0.0110806	IMP, IBA, IDA, IGI		UV-B			SAR Deficient 1 (SARD1), a key regulator for ICS1 (Isochorismate Synthase 1) induction and salicylic acid (SA) synthesis.
		AT1G79680	WALL ASSOCIATED KINASE (WAK)-LIKE 10 (WAKL10)	3.54305	1.04511e-17	3.37461e-15	IDA, ISS, IEP					Twin-domain, kinase-GC signaling molecule that may function in biotic stress responses that is critically dependent on the second messenger cGMP.
		AT1G80110	PHLOEM PROTEIN 2-B11 (PP2-B11)	1.47117	2.50435e-05	0.000315486	IEA	JA, ABA	osmotic stress, wounding,			Phloem protein 2-B11
		AT1G80450		1.38873	0.00021581	0.00189413	IEA, ND					VQ motif-containing protein; interacts with WRKY factors
		AT1G80840	WRKY DNA-BINDING PROTEIN 40 (WRKY40)	1.26702	8.38996e-06	0.000127935	ISS, IDA, IMP, IGI, IEP		wounding		X	Pathogen-induced transcription factor. Binds W-box sequences in vitro.
		AT2G01830	WOODEN LEG (WOL)	1.75709	1.71855e-10	9.88437e-09	IMP, IEA, IDA, IEP, TAS, IGI, ISS		water deprivation	X		Histidine kinase: cytokinin-binding receptor that transduces cytokinin signals across the plasma membrane
		AT2G02010	GLUTAMATE DECARBOXYLASE 4 (GAD4)	2.2163	1.83968e-07	4.71577e-06	IEA, IBA, ISS		temperature stimulus	X		Glutamate decarboxylase
		AT2G04070		2.24605	3.45116e-06	6.05515e-05	IEA					Expression in rosette leaves is activated by high concentration of boron.
		AT2G14620	XYLOGLUCAN ENDOTRANSGLUCOSYLASE/HYDROLASE 10 (XTH10)	1.8479	0.00156716	0.00944451	IEA	ABA		X		Xyloglucan endotransglucosylase/hydrolase 10
		AT2G16890		1.83337	1.97165e-06	3.71806e-05	IEA, ISS, IEA, IBA		cold, wounding, red or far red light	X		UDP-Glycosyltransferase superfamily protein
		AT2G18210		2.83677	0.000804997	0.00554905	IEA, ND	JA	wounding, oxidative stress, temperature stimulus			Hypothetical protein; Regulation of response to biotic stimulus
		AT2G19190	FLG22-INDUCED RECEPTOR-LIKE KINASE 1 (FRK1)	1.50518	0.00653563	0.0286071	IDA					Receptor-like protein kinase that is involved in early defense signaling. Expression of this gene is strongly induced during leaf senescence. It is a target of the transcription factor AtWRKY6.
		AT2G22470	ARABINOGALACTAN PROTEIN 2 (AGP2)	1.70082	9.34679e-06	0.000139068	IEA	ABA	osmotic stress, water deprivation			Arabinogalactan-protein (AGP2).
		AT2G27660		2.0686	1.98456e-06	3.73858e-05	IEA					Cysteine/Histidine-rich C1 domain family protein, aromatic compound biosynthetic process, cellular response to oxygen-containing compound, defense response to bacterium & fungus, response to wounding, root morphogenesis, systemic acquired resistance, tissue development
		AT2G30750	CYTOCHROME P450, FAMILY 71, SUBFAMILY A, POLYPEPTIDE 12 (CYP71A12)	2.4011	2.07021e-14	3.31324e-12	IMP, IEP					Putative cytochrome P450; together with CYP71A13 produces dihydrocamalexic acid (DHCA), the precursor to the defense-related compound camalexin, which accumulates in the intercellular space and contributes to the resistance of mature Arabidopsis to P. syringae without directly inhibiting bacterial growth.
		AT2G30770	CYTOCHROME P450, FAMILY 71, SUBFAMILY A, POLYPEPTIDE 13 (CYP71A13)	2.77909	0.000479105	0.00363926	IEP, IMP					Putative cytochrome P450; together with CYP71A12 produces dihydrocamalexic acid (DHCA), the precursor to the defense-related compound camalexin, which accumulates in the intercellular space and contributes to the resistance of mature Arabidopsis to P. syringae without directly inhibiting bacterial growth.
		AT2G31865	POLY(ADP-RIBOSE) GLYCOHYDROLASE 2 (PARG2)	1.06108	0.000140062	0.00132878	IEA, IMP			X		Poly(ADP-ribose) glycohydrolase 2; A role for poly(ADP-ribosyl)ation in plant defense responses was suggested initially by the upregulated expression of genes encoding NUDT7 and poly(ADP-ribose) glycohydrolase in multiple R-avr interactions involving Pseudomonas
		AT2G32140		1.26487	0.0051667	0.0239108	IEA	JA, ABA				Transmembrane receptor
		AT2G32680	RECEPTOR LIKE PROTEIN 23 (RLP23)	1.85846	9.95134e-06	0.000146369	IMP				X	NLP20 LRR receptor protein involved in PAMP mediated immunity.
		AT2G37130		1.90178	1.17707e-07	3.21901e-06	IBA, IEA, IMP			X		Peroxidase superfamily protein
		AT2G37980		1.89156	0.00112515	0.00724576	IEA					O-fucosyltransferase family protein
		AT2G38240	JASMONATE-INDUCED OXYGENASE4 (JOX4)	2.41792	0.000569863	0.00421049	IBA					One of 4 paralogs encoding a 2-oxoglutarate/Fe(II)-dependent oxygenases that hydroxylates JA to 12-OH-JA.
		AT2G39420	(MAGL8)	1.22897	0.000354217	0.00285186	IEA					Alpha/beta-Hydrolases superfamily protein
		AT2G40095		1.02019	0.00166455	0.00988576	IEA			X		Alpha/beta hydrolase related protein; Integral membrane
		AT2G40113		3.04239	0.000385282	0.00305389	IEA					Pollen Ole e 1 allergen and extensin family protein
		AT2G41380		3.309	4.23421e-10	2.22025e-08	IEA		oxidative stress			S-adenosyl-L-methionine-dependent methyltransferases superfamily protein
		AT2G41410		1.52302	1.66239e-08	5.62432e-07	IEA	JA				Calcium-binding EF-hand family protein
		AT2G41640		1.61141	3.26411e-09	1.33502e-07	IEA	ABA		X		Glycosyltransferase family 61 protein
		AT2G41905		1.86169	0.00183398	0.0106953	IEA					Transmembrane protein
		AT2G42760		1.13606	0.000305482	0.00251787	IEA	JA				DUF1685 family protein
		AT2G43150	EXTENSIN 21 (EXT21)	2.4072	7.98308e-17	2.0438e-14	IEA					Proline-rich extensin-like family protein
		AT2G43620		1.40491	2.37568e-05	0.000302006	IEA					Chitinase family protein
		AT2G44480	BETA GLUCOSIDASE 17 (BGLU17)	1.79103	1.24273e-05	0.000175942	IEA	ABA		X		Beta glucosidase 17
		AT2G46400	WRKY DNA-BINDING PROTEIN 46 (WRKY46)	1.40814	9.17684e-07	1.94138e-05	IMP, HEP					WRKY transcription factor that contributes to the feedforward inhibition of osmotic/salt stress-dependent LR inhibition via regulation of ABA signaling and auxin homeostasis.
		AT3G01420	(DOX1)	5.37591	4.74113e-05	0.000540647	IDA, IEP, IMP	ABA			X	Peroxidase family. Alpha-dioxygenase involved in protection against oxidative stress and cell death. Induced in response to Salicylic acid and oxidative stress. Independent of NPR1 in induction by salicylic acid
		AT3G04220		2.20347	1.44334e-07	3.86676e-06	IEA	JA		X		Target of miR825/825. Mutants have decreased resistance to fungal pathogens.
		AT3G10190	CALMODULIN-LIKE 36 (CML36)	2.50212	2.02189e-15	3.8374e-13	IMP					Calmodulins. Loss of function mutations have decreased response to chitin elicitors suggesting a role in plant response to fungal pathogens.
		AT3G11402		1.78739	0.00213741	0.012034	IEA					Cysteine/Histidine-rich C1 domain family protein, required for plant cell death and defense responses
		AT3G12580	HEAT SHOCK 70 KDA PROTEIN 4 (HSP70-4)	2.40703	1.06764e-12	1.10393e-10	IEP, IMP					Cytoplasmically localized member of the heat shock protein 70 family. Forms complex(heat shock granule) with J3. Mutants are heat sensitive and show increased accummulation of insoluble proteins suggesting a role in thermotolerance.
		AT3G13330	PROTEASOME ACTIVATING PROTEIN 200 (PA200)	1.35966	2.02612e-12	1.88337e-10	IEA, IMP					Protein that interacts with the 26S proteasome. Mutants are phenotypically indistinguishable from wild type plants under a variety of growth conditions. Protein levels increase upon exposure of seedlings to MG132, a specific, potent, reversible, and cell-permeable proteasome inhibitor.
		AT3G13790	(ATBFRUCT1)	1.30486	7.18405e-05	0.000757196	IEP, IMP		water deprivation	X		Invertase activity.
		AT3G13950		1.82312	0.00110379	0.00713605	IEA		water deprivation			Ankyrin repeat protein
		AT3G14060		2.06289	4.51299e-06	7.59941e-05	IEA					Hypothetical protein; Regulation of response to biotic stimulus
		AT3G14780		1.90942	0.00670308	0.029187	IEA	JA				Callose synthase
		AT3G18250		1.40818	0.0042519	0.0205247	IEA					Putative membrane lipoprotein
		AT3G22600	GLYCOSYLPHOSPHATIDYLINOSITOL-ANCHORED LIPID PROTEIN TRANSFER 5 (LTPG5)	1.58845	0.000662795	0.00473922	IDA, IEP, IMP					Glycosylphosphatidylinositol (GPI)-anchored LTPg protein, downregulated in syncytia induced by the beet cyst nematode Heterodera schachtii and root knot nematode Meloidogyne incognita. Infection with bacteria (Pseudomonas syringae) and fungi (Botrytis cinerea) leads to the induction of the gene in leaves.
		AT3G22930	CALMODULIN-LIKE 11 (CML11)	1.76164	0.000199725	0.00178098	IEA			X		Calmodulin-like protein.
		AT3G25020	RECEPTOR LIKE PROTEIN 42 (RLP42)	2.25367	4.36251e-10	2.27456e-08	IMP		cellular response to hypoxia			Receptor like protein 42
		AT3G25180	CYTOCHROME P450, FAMILY 82, SUBFAMILY G, POLYPEPTIDE 1 (CYP82G1)	1.49355	0.000593717	0.00434938	IEP, IMP			X		Cytochrome P450 monooxygenase (CYP82G1) that catalyzes the production of two volatile homoterpenes, TMTT and DMNT, although it is only likely to produce TMTT in planta..
		AT3G26170	CYTOCHROME P450, FAMILY 71, SUBFAMILY B, POLYPEPTIDE 19 (CYP71B19)	1.11559	6.07117e-05	0.000661574	IEA					Putative cytochrome P450
		AT3G26220	CYTOCHROME P450, FAMILY 71, SUBFAMILY B, POLYPEPTIDE 3 (CYP71B3)	1.46471	9.31469e-08	2.62895e-06	IEA	ABA				Cytochrome P450 monooxygenase
		AT3G26440		2.19226	3.18153e-08	1.01484e-06	IEA		water deprivation	X		Transmembrane protein, putative (DUF707)
		AT3G26470	POWDERY MILDEW RESISTANCE PROTEIN	1.73456	5.64935e-07	1.26133e-05	IEA					Powdery mildew resistance protein, RPW8 domain-containing protein
		AT3G26830	PHYTOALEXIN DEFICIENT 3 (PAD3)	2.25775	5.43513e-05	0.00060553	IMP, IEP	ABA			X	Mutations in pad3 are defective in biosynthesis of the indole derived phytoalexin camalexin. Encodes a cytochrome P450 enzyme that catalyzes the conversion of dihydrocamalexic acid to camalexin
		AT3G29250	SHORT-CHAIN DEHYDROGENASE REDUCTASE 4 (SDR4)	3.3559	4.26171e-07	9.85388e-06	IEA		oxidative stress , wounding	X		NAD(P)-binding Rossmann-fold superfamily protein
		AT3G47090		2.23759	7.9953e-17	2.0438e-14	IEA					Leucine-rich repeat protein kinase family protein
		AT3G49120	PEROXIDASE CB (PRXCB)	1.52409	2.7517e-10	1.48519e-08	IMP, IEP, IEA		salt stress		X	Class III peroxidase Perx34. Located in the cell wall. Involved in cell elongation. Expression activated by light. May play a role in generating H2O2 during defense response
		AT3G50930	CYTOCHROME BC1 SYNTHESIS (BCS1)	1.81694	5.58876e-09	2.14742e-07	IEP				X	Protein that is present in a homo-multimeric protein complex on the outer mitochondrial membrane and plays a role in cell death and amplifying salicylic acid signalling
		AT3G51440		2.04466	1.13151e-08	3.95171e-07	IEP	JA				Calcium-dependent phosphotriesterase superfamily protein
		AT3G51450		1.03643	0.00230681	0.0127651	IEP	JA				Calcium-dependent phosphotriesterase superfamily protein, responses to pathogen, ethylene, jasmonic acid, virus, SA, and wounding. Biosynthetic processes
		AT3G52400	SYNTAXIN OF PLANTS 122 (SYP122)	1.10796	0.000183578	0.00166277	IGI					Syntaxin protein, involved in the negative regulation of defense pathways such as programmed cell death, salicylic acid signalling pathway, jasmonic acid signalling pathway
		AT3G54420	HOMOLOG OF CARROT EP3-3 CHITINASE (EP3)	1.11243	0.00527825	0.0243169	TAS					EP3 chitinase that is expressed during somatic embryogenesis in 'nursing' cells surrounding the embryos but not in embryos themselves.
		AT3G55970	JASMONATE-REGULATED GENE 21 (JRG21)	1.38874	0.000100331	0.00100413	IMP, IBA, IGI	JA		X		One of 4 paralogs encoding a 2-oxoglutarate/Fe(II)-dependent oxygenases that hydroxylates JA to 12-OH-JA.
		AT3G57950		1.90242	0.0017803	0.0104451	IEA					Cotton fiber protein
		AT3G60120	BETA GLUCOSIDASE 27 (BGLU27)	3.27534	0.00082159	0.00564019	IEA	ABA, JA				Beta glucosidase 27
		AT3G63380	AUTO-INHIBITED CA2+ ATPASE 12 (ACA12)	2.9543	5.04498e-06	8.37267e-05	IEA					ATPase E1-E2 type family protein / haloacid dehalogenase-like hydrolase family protein
		AT4G00700	MULTIPLE C2 DOMAIN AND TRANSMEMBRANE REGION PROTEIN 9 (MCTP9)	2.80892	1.95651e-09	8.45297e-08	IEA			X		C2 calcium/lipid-binding plant phosphoribosyltransferase family protein
		AT4G01720	(WRKY47)	1.66167	5.32063e-10	2.68263e-08	IEA		water , salt stress			WRKY Transcription Factor; Group II-b
		AT4G01870		2.16093	4.1955e-14	5.93985e-12	IEA	JA, ABA		X		TolB protein-like protein, camalexin biosynthesis, defense to bacteria, cellular response to lipid
		AT4G01895		1.28314	0.0126656	0.0475152	IEA		cold, oxidative stress, water deprivation			Systemic acquired resistance (SAR) regulator protein NIMIN-1-like protein
		AT4G08870	ARGININE AMIDOHYDROLASE 2 (ARGAH2)	1.94473	4.63143e-08	1.42306e-06	IMP			X		One of the two arginase in the genome. Gene expression is enhanced by methyl jasmonate treatment. It is involved in the defense response to B.cinerea.
		AT4G10500	DMR6-LIKE OXYGENASE 1 (DLO1)	2.24733	0.000271404	0.00229347	IEP, IMP				X	2-oxoglutarate (2OG) and Fe(II)-dependent oxygenase superfamily protein, involved in powdery mildew susceptibility, suppresses immunity
		AT4G11070	(WRKY41)	2.8638	0.00057639	0.00425359	IEA			X		WRKY Transcription Factor; Group III; AvrRps4C can associate with the DNA-binding domain.
		AT4G11350		2.11998	1.35752e-05	0.000189569	IEA	ABA, JA		X		Transferring glycosyl group transferase (DUF604)
		AT4G11650	OSMOTIN 34 (OSM34)	4.5951	5.44997e-05	0.00060651	IBA, ISS					Osmotin-like protein; functions as a positive regulator in the generation of ABA responses and is under post-translational control.
		AT4G12480	EARLY ARABIDOPSIS ALUMINUM INDUCED 1 (EARLI1)	1.18496	0.00571054	0.025792	IMP	ABA			X	Putative lipid transfer protein, vernalization-responsive and cold-induced. It is involved in priming the SAR and ISR responses.
		AT4G12490	(AZI3)	1.2992	0.00457695	0.0218066	IMP					Member of the AZI family of lipid transfer proteins. Contains a PRR domain that appears to be required for localization to the chloroplast.
		AT4G14370		1.8291	5.81582e-06	9.38801e-05	IEA		wounding, water deprivation	X		Disease resistance protein (TIR-NBS-LRR class) family
		AT4G17660	PBS1-LIKE 20 (PBL20)	2.84723	1.01785e-06	2.10963e-05	IEA					Protein kinase superfamily protein
		AT4G18340		1.2017	0.0125036	0.0470417	IEA			X		Glycosyl hydrolase superfamily protein
		AT4G18360	GLYCOLATE OXIDASE 3 (GOX3)	3.29877	0.0034332	0.0172645	IMP			X		Glycolate oxidase that modulates reactive oxygen species-mediated signal transduction during nonhost resistance.
		AT4G19430		1.74355	0.0047993	0.0225969	IEP, IDA	ABA				Hypothetical protein; Response to light stimulus
		AT4G21840	METHIONINE SULFOXIDE REDUCTASE B8 (MSRB8)	2.86575	0.000931261	0.00623948	IEA	JA	cold, wounding			Methionine sulfoxide reductase B8
		AT4G21850	METHIONINE SULFOXIDE REDUCTASE B9 (MSRB9)	1.59901	3.7533e-05	0.000444528	IEA	JA		X		Methionine sulfoxide reductase B9, involved regulation of development in seeds and embryos
		AT4G21920		1.7397	0.0118792	0.0452163	IEA	JA	wounding, water deprivation			Hypothetical protein; Signal transduction
		AT4G22070	WRKY DNA-BINDING PROTEIN 31 (WRKY31)	2.15199	0.004244	0.0205015	IEA, ISS	ABA		X		WRKY Transcription Factor; Group II-b
		AT4G22710	CYTOCHROME P450, FAMILY 706, SUBFAMILY A, POLYPEPTIDE 2 (CYP706A2)	1.95472	1.35871e-07	3.67751e-06	IEA	ABA				Member of CYP706A
		AT4G23150	CYSTEINE-RICH RLK (RECEPTOR-LIKE PROTEIN KINASE) 7 (CRK7)	2.04686	6.43917e-07	1.41423e-05	IBA, IEP, IDA					Cysteine-rich receptor-like protein kinase
		AT4G23310	CYSTEINE-RICH RLK (RECEPTOR-LIKE PROTEIN KINASE) 23 (CRK23)	1.97242	0.00021446	0.00188587	IBA, TAS			X		Cysteine-rich receptor-like protein kinase
		AT4G23810	(WRKY53)	1.10072	0.000195463	0.00174975	IMP, IEP, IDA, IBA					WRKY Transcription Factor; Group III
		AT4G24180	THAUMATIN-LIKE PROTEIN 1 (TLP1)	2.68832	0.00333834	0.0169262	IDA, IMP, IEP, IBA			X		Root-specific expression activated in response to rhizobacteria and ACC. Role in induced systemic resistance.
		AT4G25200	MITOCHONDRION-LOCALIZED SMALL HEAT SHOCK PROTEIN 23.6 (HSP23.6-MITO)	4.71206	2.6397e-07	6.47782e-06	IEA					AtHSP23.6-mito mRNA, nuclear gene encoding mitochondrial
		AT4G26120		1.68764	0.00361765	0.0180051	IBA			X		Ankyrin repeat family protein / BTB/POZ domain-containing protein
		AT4G26750	EXTENSIN-LIKE (EXT-like)	1.04229	2.49532e-05	0.000314716	IMP					Protein involved in mediating plant responses to pathogenesis.
		AT4G27460	CBS DOMAIN CONTAINING PROTEIN 5 (CBSX5)	1.53652	0.00244221	0.013338	HEP, IEA					Cystathionine beta-synthase (CBS) family protein
		AT4G27970	SLAC1 HOMOLOGUE 2 (SLAH2)	2.45382	6.25124e-05	0.000677985	IEA	ABA		X		Protein with ten predicted transmembrane helices. The SLAH2 protein has similarity to the SLAC1 protein involved in ion homeostasis in guard cells. But, it is not expressed in guard cells and cannot complement a slac1-2 mutant suggesting that it performs a different function. SLAH2:GFP localizes to the plasma membrane.
		AT4G33300	ADR1-LIKE 1 (ADR1-L1)	1.11907	4.11666e-07	9.57866e-06	IEA, IGI			X		ADR1 family nucleotide-binding leucine-rich repeat (NB-LRR) immune receptors.
		AT4G35160	N-ACETYLSEROTONIN O-METHYLTRANSFERASE (ASMT)	3.21866	1.08459e-06	2.23287e-05	IDA, IBA, IEP, IMP					Cytosolic N-acetylserotonin O-methyltransferase that can convert N-acetylserotonin to melatonin and serotonin to 5-methoxytryptamine in the process of melatonin synthesis. It does not have caffeic acid O- methyltransferase activity.
		AT4G36120		2.41507	1.84123e-14	2.97261e-12	IEA			X		Filament-like protein (DUF869)
		AT4G37320	CYTOCHROME P450, FAMILY 81, SUBFAMILY D, POLYPEPTIDE 5 (CYP81D5)	1.03758	0.000139221	0.00132217	IEA					Member of CYP81D
		AT4G37370	CYTOCHROME P450, FAMILY 81, SUBFAMILY D, POLYPEPTIDE 8 (CYP81D8)	1.66591	2.20639e-08	7.27093e-07	IEA	ABA				Member of CYP81D
		AT4G37530		1.26357	0.000162521	0.00150462	IEA			X		Peroxidase superfamily protein
		AT4G39190		2.93181	3.7151e-21	2.27921e-18	IEA					Nucleolar-like protein
		AT4G39580		1.79561	0.00609259	0.0270659	IEA		water deprivation			Galactose oxidase/kelch repeat superfamily protein; response to iron depletion
		AT4G39950	CYTOCHROME P450, FAMILY 79, SUBFAMILY B, POLYPEPTIDE 2 (CYP79B2)	1.00327	7.85677e-08	2.27008e-06	IMP, IGI, IEP	ABA		X	X	Belongs to cytochrome P450 and is involved in tryptophan metabolism. Converts Trp to indo-3-acetaldoxime (IAOx), a precursor to IAA and indole glucosinolates
		AT5G01540	L-TYPE LECTIN RECEPTOR KINASE-VI.2 (LECRK-VI.2)	1.47938	3.12552e-05	0.000382227	IEP, IMP	ABA	salt stress, water deprivation, oxidative stress, heat, cold			LecRKA4.1, a member of the lectin receptor kinase subfamily A4 (LecRKA4.1 At5g01540; LecRKA4.2 At5g01550; LecRKA4.3 At5g01560). Together with other members of the subfamily, functions redundantly in the negative regulation of ABA response in seed germination. Positively regulates pattern-triggered immunity.
		AT5G01830	(PUB16)	1.08311	0.00596889	0.0266406	IEA					Plant U-box type E3 ubiquitin ligase (PUB).
		AT5G01900	WRKY DNA-BINDING PROTEIN 62 (WRKY62)	2.93163	1.38506e-11	1.06217e-09	IMP, ISS					WRKY Transcription Factor; Group III
		AT5G02490	(Hsp70-2)	2.5888	5.42294e-13	5.80287e-11	IEP					Heat shock protein 70 (Hsp 70) family protein
		AT5G06230	TRICHOME BIREFRINGENCE-LIKE 9 (TBL9)	2.32556	0.00107947	0.00702038	IEA		oxidative stress	X		TBL (TRICHOME BIREFRINGENCE-LIKE) gene family containing a plant-specific DUF231 (domain of unknown function) domain.
		AT5G07820		1.00755	3.44457e-05	0.000416539	IEA					Calmodulin-binding protein-like, cell differentiation, defense responses to other organisms, developal growth, plasma membrane localized
		AT5G10600	CYTOCHROME P450, FAMILY 81, SUBFAMILY K, POLYPEPTIDE 2 (CYP81K2)	1.06483	0.00213196	0.0120091	IEA	JA				CYP81K
		AT5G13320	AVRPPHB SUSCEPTIBLE 3 (PBS3)	1.80479	1.00964e-11	7.97529e-10	IMP	JA, ABA, ET		X		Enzyme capable of conjugating amino acids to 4-substituted benzoates. 4-HBA (4-hydroxybenzoic acid) and pABA (4-aminobenzoate) may be targets of the enzyme in Arabidopsis, leading to the production of pABA-Glu, 4HBA-Glu, or other related compounds.
		AT5G15870		1.23507	1.73867e-06	3.32296e-05	IEA	ABA				Glycosyl hydrolase family 81 protein
		AT5G17330	GLUTAMATE DECARBOXYLASE (GAD)	3.73068	6.88043e-26	9.04531e-23	IEA		wounding		X	One of two isoforms of glutamate decarboxylase
		AT5G17650	GLYCINE AND PROLINE RICH PROTEIN 4 (GPRP4)	1.29739	2.87125e-09	1.18487e-07	IEA	ABA, JA				Glycine/proline-rich protein
		AT5G17760		3.49623	5.59949e-46	1.03059e-41	IEA			X		P-loop containing nucleoside triphosphate hydrolases superfamily protein
		AT5G18270	ARABIDOPSIS NAC DOMAIN CONTAINING PROTEIN 87 (ANAC087)	2.80783	3.36601e-12	3.00735e-10	IEA	ABA		X		NAC domain containing protein 87
		AT5G22540		2.01218	0.000136667	0.00130329	IMP					Associated with a QTL for quantitative disease resistance.
		AT5G22570	WRKY DNA-BINDING PROTEIN 38 (WRKY38)	1.47488	0.00485473	0.0227803	IMP	JA, ABA				WRKY Transcription Factor; Group III
		AT5G24080		1.95951	0.000888891	0.00601472	IEA			X		Protein kinase superfamily protein
		AT5G24530	DOWNY MILDEW RESISTANT 6 (DMR6)	1.44339	0.000795473	0.00549369	IDA, IGI, IEP, IMP				X	Putative 2OG-Fe(II) oxygenase that is defense-associated but required for susceptibility to downy mildew. DMR6 as a salicylic acid 5-hydroxylase (S5H) that catalyzes the formation of 2,5-Dihydroxybenzoic acid. Involved in suppression of resistance to powdery mildew.
		AT5G24600		2.34369	0.00341071	0.0171921	IEA			X		TRP-like ion channel protein (Protein of unknown function, DUF599)
		AT5G25910	RECEPTOR LIKE PROTEIN 52 (RLP52)	1.91684	0.00203319	0.0115782	IMP					Putative disease resistance protein induced by chitin oligomers.
		AT5G26170	WRKY DNA-BINDING PROTEIN 50 (WRKY50)	2.05289	4.63782e-07	1.05642e-05	IGI					WRKY Transcription Factor; Group II-c. Involved in jasmonic acid inducible defense responses.
		AT5G39050	PHENOLIC GLUCOSIDE MALONYLTRANSFERASE 1 (PMAT1)	1.44393	6.20898e-08	1.82259e-06	IDA	ABA, IAA, ET	water deprivation			Malonyltransferase that may play a role in phenolic xenobiotic detoxification.
		AT5G40720		1.43004	4.73284e-08	1.44698e-06	IEA		heat	X		C3H4 type zinc finger protein (DUF23), the glycosyltransferase 92 family.
		AT5G41750		1.1148	0.000184715	0.00166978	IEA			X		Disease resistance protein (TIR-NBS-LRR class) family
		AT5G42830		2.27378	1.30122e-05	0.000182677	IEA					HXXXD-type acyl-transferase family protein
		AT5G43420	ARABIDOPSIS TOXICOS EN LEVADURA 16 (ATL16)	1.66986	0.000402746	0.00317317	IEA					RING/U-box superfamily protein
		AT5G43580	UNUSUAL SERINE PROTEASE INHIBITOR (UPI)	4.50694	4.04264e-05	0.000474521	IMP, IEA, ISS	JA	osmotic stress			Predicted to encode a PR (pathogenesis-related) peptide that belongs to the PR-6 proteinase inhibitor family. Functions in resistance to necrotrophic fungi and insect herbivory. Six putative PR-6-type protein encoding genes are found in Arabidopsis: At2g38900, At2g38870, At5g43570, At5g43580, At3g50020 and At3g46860.
		AT5G44390	(ATBBE25)	1.61735	0.000344532	0.0027873	IEA					FAD-binding Berberine family protein, defense to bacteria and fungi, glucosinolate metabolic process
		AT5G46050	NRT1/ PTR FAMILY 5.2 (NPF5.2)	2.34333	2.47965e-05	0.000313232	IMP, IEP	ABA	salt stress	X		Di- and tri-peptide transporter involved in responses to wounding, virulent bacterial pathogens, and high NaCl concentrations. The protein is predicted to have 12 transmembrane helicies.
		AT5G46350	WRKY DNA-BINDING PROTEIN 8 (WRKY8)	1.24393	0.000298949	0.00247288	IMP, IEA					WRKY Transcription Factor; Group II-c
		AT5G47850	CRINKLY4 RELATED 4 (CCR4)	1.89257	0.00793762	0.0331788	IEA					CRINKLY4 related 4
		AT5G48657		1.13273	0.00257846	0.0138762	IEA			X		Defense protein-like protein
		AT5G49520	WRKY DNA-BINDING PROTEIN 48 (WRKY48)	1.03112	0.00217728	0.0122285	IMP, IEP		heat, oxidative stress		X	WRKY48, a member of the WRKY Transcription Factor. WRKY48 is a stress- and pathogen-induced transcriptional activator that represses plant basal defense. The mRNA is cell-to-cell mobile.
		AT5G50260	CYSTEINE ENDOPEPTIDASE 1 (CEP1)	3.29757	0.00135409	0.00843674	IMP					Papain-like cysteine protease involved in tapetal programmed cell death and pollen development.CEP1 is expressed specifically in the tapetum from stages 5 to 11 of anther development.
		AT5G52640	HEAT SHOCK PROTEIN 90.1 (HSP90.1)	1.48241	1.56943e-05	0.000214124	IEP, IMP		water deprivation		X	Cytosolic heat shock protein AtHSP90.1. AtHSP90.1 interacts with disease resistance signaling components SGT1b and RAR1 and is required for RPS2-mediated resistance
		AT5G52740		1.30213	0.00868335	0.0356178	IEA		salt stress, water deprivation	X		Copper transport protein family
		AT5G53110	ARABIDOPSIS T??XICOS EN LEVADURA 96 (ATL96)	1.41088	0.000827953	0.00567541	IEA		water deprivation, oxidative stress, wounding, osmotic stress, cold			RING/U-box superfamily protein
		AT5G53120	SPERMIDINE SYNTHASE 3 (SPDS3)	1.95373	7.16552e-20	3.38157e-17	IMP	ABA		X		Novel spermine synthase and is a paralog of previously characterized spermidine synthases, SPDS1 and SPDS2. SPDS3 forms heterodimers with SDPS2, which in turn forms heterodimers with SDPS1 in vivo.
		AT5G56030	HEAT SHOCK PROTEIN 81-2 (HSP81-2)	1.05812	1.07738e-05	0.000157001	IEP, IMP		heat, freezing, water deprivation, cold	X	X	A member of heat shock protein 90 (HSP90) gene family. Expressed in all tissues and abundant in root apical meristem, pollen and tapetum.
		AT5G57480		1.07001	0.00413208	0.0200556	IEA		water deprivation, salt stress			P-loop containing nucleoside triphosphate hydrolases superfamily protein
		AT5G62770		1.75486	8.49656e-08	2.43202e-06	IEA					Membrane-associated kinase regulator, putative (DUF1645)
		AT5G63970	RING DOMAIN LIGASE 3 (RGLG3)	1.28244	7.11548e-06	0.000110983	IMP		wounding	X		Ubiquitin ligase that is an essential upstream modulator of JA signaling in response to various stimuli.
		AT5G64120	PEROXIDASE 71 (PRX71)	1.05323	0.00358611	0.017882	IMP, IEA					Cell wall bound peroxidase that is induced by hypo-osmolarity and is involved in the lignification of cell walls. Class III peroxidase cell wall-targeted protein localized to the micropylar endosperm facing the radicle. Involved in seed germination.
		AT5G64570	BETA-D-XYLOSIDASE 4 (XYL4)	1.4563	1.23392e-05	0.000175369	IMP, IEP		oxidative stress	X		Beta-d-xylosidase that belongs to family 3 of glycoside hydrolases.
		AT5G64810	WRKY DNA-BINDING PROTEIN 51 (WRKY51)	2.08973	0.000522355	0.00392086	IGI					WRKY Transcription Factor; Group II-c. Involved in jasmonic acid inducible defense responses.
		AT5G65600	L-TYPE LECTIN RECEPTOR KINASE IX.2 (LECRK-IX.2)	2.79733	3.85454e-08	1.20242e-06	ISS, IEA					L-type lectin receptor kinase which modulates metabolites and abiotic stress responses. Phosphorylates AvrPtoB which in turn reduces its virulence.
		AT5G67160	ENHANCED PSEUDOMONAS SUSCEPTIBILTY 1 (EPS1)	1.73831	1.49113e-06	2.93207e-05	IDA, IMP					BAHD acyltransferase superfamily. Mutants have enhanced susceptibility to virulent and avirulent pathogens and are defective in pathogen induced SA biosynthesis. EPS1 may act upstream of SA biosynthesis as application of SA can rescue the mutant phenotype
		AT5G67310	CYTOCHROME P450, FAMILY 81, SUBFAMILY G, POLYPEPTIDE 1 (CYP81G1)	4.66734	2.092e-05	0.000272879	IEA, IBA					CYP81G
		AT5G49700	AT-HOOK MOTIF NUCLEAR LOCALIZED PROTEIN 17 (AHL17)	2.87004	9.16856e-05	0.000931042	IEA	ABA				Putative AT-hook DNA-binding family protein
		AT1G11580	METHYLESTERASE PCR A (PMEPCRA)	1.09839	2.51468e-07	6.20412e-06	IEP, IBA, IEA			X	X	Methylesterase PCR A
		AT1G21310	EXTENSIN 3 (EXT3)	2.95443	5.70806e-11	3.80759e-09	IDA, IEA		wounding, oxidative stress			Extensin 3.
		AT1G33960	AVRRPT2-INDUCED GENE 1 (AIG1)	1.02773	0.011173	0.0432868	IEP			X		Induced by avirulence gene avrRpt2 and RPS2 after infection with Pseudomonas syringae pv maculicola strain ES4326 carrying avrRpt2
		AT2G26870	NON-SPECIFIC PHOSPHOLIPASE C2 (NPC2)	1.46787	2.56983e-09	1.0774e-07	IGI					Non-specific phospholipase C2 involved in gametophyte development.
		AT2G28400		1.46636	0.000847613	0.00578432	IEP, IGI	JA, ABA				Senescence regulator (Protein of unknown function, DUF584)
		AT3G44300	NITRILASE 2 (NIT2)	4.34533	1.87167e-17	5.46795e-15	IEP		salt stress, wounding		X	Catalyzes the hydrolysis of indole-3-acetonitrile (IAN) to indole-3-acetic acid (IAA) (nitrile aminohydrolase, EC 3.5.5.1) and IAN to indole-3-acetamide (IAM) at lower levels.
		AT4G37990	ELICITOR-ACTIVATED GENE 3-2 (ELI3-2)	2.99422	2.33075e-06	4.31206e-05	IEP					Aromatic alcohol:NADP+ oxidoreductase whose mRNA levels are increased in response to treatment with a variety of phytopathogenic bacteria. Though similar to mannitol dehydrogenases, this enzyme does not have mannitol dehydrogenase activity.
		AT5G10380	(RING1)	2.25192	1.5043e-18	5.65033e-16	IEP		salt stress		X	RING finger domain protein with E3 ligase activity that is localized to the lipid rafts of the plasma membrane.
		AT2G43580		2.0944	0.00678825	0.0295012	IEP					Chitinase family protein
		AT1G10140		1.0598	0.00102354	0.00673542	IEA, ND	ABA, JA	water deprivation, oxidative stress, cold, oxidative stress, osmotic stress, water deprivation			Uncharacterized conserved protein UCP031279; response to hypoxia
		AT1G28480	(GRX480)	1.87851	0.000475868	0.00362065	IMP, IEP	JA				GRX480, a member of the glutaredoxin family that regulates protein redox state.
		AT1G29195		1.57374	0.00019386	0.00173872	ISM					PADRE protein up-regulated after infection by S. sclerotiorum.
		AT3G06490	MYB DOMAIN PROTEIN 108 (MYB108)	2.41786	0.000202624	0.00180159	IGI, IMP , ISS					MYB transcription factor involved in regulating anther dehiscence as well as regulating cell death, and cuticle-related Botrytis immunity.
		AT3G51430	YELLOW-LEAF-SPECIFIC GENE 2 (YLS2)	1.44158	8.39531e-10	3.97213e-08	IEP	JA, ET	wounding	X		Predicted strictosidine synthase (SS), it lacks a conserved catalytic glutamate residue found in active SS enzymes and it is not expected to have SS activity.
		AT3G62200		1.43056	3.59373e-12	3.18345e-10	IEA					Putative endonuclease or glycosyl hydrolase
		AT5G47590		1.55786	0.00296155	0.0154221	IEA			X		HSP20/alpha crystallin family
		AT5G65660		1.02836	2.31892e-05	0.000296181	IEA					Hydroxyproline-rich glycoprotein family protein; integral membrane protein
		AT1G01060	LATE ELONGATED HYPOCOTYL (LHY)	2.68547	0.000107443	0.00106032	TAS, IMP, IGI			X		Myb-related putative transcription factor involved in circadian rhythm along with another Myb transcription factor CCA1
		AT1G02220	NAC DOMAIN CONTAINING PROTEIN 3 (NAC003)	2.32805	1.02628e-08	3.62271e-07	IEA				X	NAC domain transcription factor which functions as a negative regulator of the TDIF-PXY module and fine-tunes TDIF signaling in vascular development. Controls the balance of xylem formation and cambial cell divisions.
		AT1G04770	SULFUR DEFICIENCY INDUCED 2 (SDI2)	1.00332	0.000406299	0.00318986	IEP, IGI					SDI2 is a member of a small family of TPR proteins in Arabidopsis. Like SDI1 it is induced by low sulfer and appears to play a role in negative regulation of glucosinolate biosynthesis.
		AT1G07150	MITOGEN-ACTIVATED PROTEIN KINASE KINASE KINASE 13 (MAPKKK13)	1.91173	7.48681e-06	0.000115697	IBA, IDA, HEP			X		Member of MEKK subfamily. Involved in wound induced signaling where it interacts with At5g40440, and activates At1g59580.
		AT1G07400	(HSP17.8)	2.25137	4.1567e-06	7.11004e-05	IBA, HEP , IEP					HSP20-like chaperones superfamily protein
		AT1G07750		1.36065	3.5977e-12	3.18345e-10	IEA	JA	wounding			RmlC-like cupins superfamily protein
		AT1G09080	BINDING PROTEIN 3 (BIP3)	2.94628	6.49613e-08	1.8978e-06	IBA, IMP, IDA, IEP		heat, singlet oxygen	X		Member of the HSP70 family of heat shock proteins. Induced by stress and unfolded protein response. A target of several bZIP proteins.
		AT1G09380	USUALLY MULTIPLE ACIDS MOVE IN AND OUT TRANSPORTERS 25 (UMAMIT25)	5.09764	0.013298	0.0493547	IEA	ABA				Nodulin MtN21-like transporter family protein, crucial for amino acid homeostasis of siliques
		AT1G09480	NAD(P)-binding Rossman-fold superfamily	2.99192	3.31557e-05	0.000403058	IEA, IBA, ISS	ABA		X	X	Eucalyptus gunnii alcohol dehydrogenase of unknown physiological function (GI:1143445), NOT a cinnamyl-alcohol dehydrogenase
		AT1G11210		1.23745	7.1713e-08	2.08511e-06	IMP, ND					Cotton fiber protein, putative (DUF761)
		AT1G15380	GLYOXYLASE I 4 (GLYI4)	2.7635	0.000351393	0.00283782	IEP, IMP	JA, ABA	heat, oxidative stress, wounding, osmotic stress, cold, water deprivation	X	X	Glyoxalase which affects ABA?JA crosstalk. Member of the GLYI family. glyI4 mutant plants show a general stress phenotype characterized by compromised MG scavenging, accumulation of reactive oxygen species (ROS), stomatal closure, andreduced fitness was observed.
		AT1G15950	CINNAMOYL COA REDUCTASE 1 (CCR1)	1.0091	2.9278e-06	5.25206e-05	IEP, IBA,IDA			X	X	Cinnamoyl CoA reductase. Involved in lignin biosynthesis
		AT1G17380	JASMONATE-ZIM-DOMAIN PROTEIN 5 (JAZ5)	1.26447	0.00104873	0.00686652	IEP, IBA	JA	wounding	X		Jasmonate-zim-domain protein 5
		AT1G18250	(ATLP-1)	1.50896	0.00225299	0.0125579	IBA			X		Thaumatin-like protein
		AT1G19490	BZIP TF 62 (BZIP62)	1.71145	0.00199549	0.0114308	IMP, ISS					Putative bZIP transcription factor. Expression is induced by drought and mutants are sensitive to drought.
		AT1G19850	MONOPTEROS (MP)	1.01788	0.000121148	0.00117789	IEP, IBA, IGI, ISS, IMP, TAS	IAA		X		Transcription factor (IAA24) mediating embryo axis formation and vascular development.
		AT1G20350	TRANSLOCASE INNER MEMBRANE SUBUNIT 17-1 (TIM17-1)	1.67724	3.71463e-05	0.000441091	IEA, IBA					Mitochondrial inner membrane translocase
		AT1G21110	INDOLE GLUCOSINOLATE O-METHYLTRANSFERASE 3 (IGMT3)	2.42571	7.25976e-09	2.69931e-07	IBA, IMP					O-methyltransferase family protein
		AT1G21120	INDOLE GLUCOSINOLATE O-METHYLTRANSFERASE 2 (IGMT2)	1.81358	0.000276842	0.0023298	IMP, IDA, IEA, IBA			X		O-methyltransferase family protein
		AT1G21400	(E1A1)	1.42306	4.4357e-10	2.30619e-08	IEP, IEA			X		Branched chain alpha-keto acid dehydrogenase E1 alpha.
		AT1G21520		1.77615	5.47048e-11	3.68807e-09	IMP					Hypothetical protein; Immune system process
		AT1G21910	DEHYDRATION RESPONSE ELEMENT-BINDING PROTEIN 26 (DREB26)	1.2761	0.0095722	0.0384832	IEP, IDA, ISS	JA	heat			DREB subfamily A-5 of ERF/AP2 transcription factor family. The protein contains one AP2 domain. There are 15 members in this subfamily including RAP2.1, RAP2.9 and RAP2.10.
		AT1G23040	HYDROXYPROLINE-RICH GLYCOPROTEIN FAMILY	1.30645	3.01234e-07	7.22843e-06	IEA, ND		response to water deprivation	X		Hydroxyproline-rich glycoprotein family protein
		AT1G23850		1.41166	7.31427e-05	0.000768813	IEA, ND	JA	water deprivation, wounding			Transmembrane protein
		AT1G26380	FAD-LINKED OXIDOREDUCTASE 1 (FOX1)	2.82225	1.93457e-09	8.37782e-08	IEP					Functions in the biosynthesis of 4-hydroxy indole-3-carbonyl nitrile (4-OH-ICN), a cyanogenic phytoalexin in Arabidopsis. FOX1 acts as a dehydrogenase on indole cyanohydrin to form indole carbonyl nitrile.
		AT1G26930		1.43681	0.00300899	0.0155957	IEA	JA	wounding	X		Galactose oxidase/kelch repeat superfamily protein
		AT1G27730	SALT TOLERANCE ZINC FINGER (STZ)	1.01238	0.00121539	0.00772421	IEP, IMP , IGI, IDA, IBA, ISS	ABA	cold, water deprivation, oxidative stress, wounding, salt stress			Related to Cys2/His2-type zinc-finger proteins found in higher plants.
		AT1G29290	C-TERMINALLY ENCODED PEPTIDE 14 (CEP14)	1.82093	0.00157601	0.00948853	ISS, IEA,					Group II CEP family member; binds to vascular tissue independently of CEPR1 or CRA2.
		AT1G31290	ARGONAUTE 3 (AGO3)	3.30128	1.1593e-16	2.7355e-14	IBA, IDA			X		ARGONAUTE 3
		AT1G32900	GRANULE BOUND STARCH SYNTHASE 1 (GBSS1)	2.19228	4.35485e-05	0.000503777	IEA, ISS	JA	cold			UDP-Glycosyltransferase superfamily protein
		AT1G32940	(SBT3.5)	1.03902	7.07252e-06	0.000110594	IEA	ABA	water deprivation	X		Subtilase family protein
		AT1G32960	(SBT3.3)	3.24787	1.03435e-10	6.3883e-09	IMP, IBA					Subtilase family protein
		AT1G33260		1.51284	0.000318979	0.00261389	IEA, ISS		wounding	X		Protein kinase superfamily protein
		AT1G43910		2.13614	8.88954e-09	3.22121e-07	IEP					P-loop containing nucleoside triphosphate hydrolases superfamily protein
		AT1G47510	INOSITOL POLYPHOSPHATE 5-PHOSPHATASE 11 (5PTASE11)	1.74082	0.0113687	0.0438844	IBA, IEP, IDA, IEA	ABA, IAA, JA	salt stress	X		Phosphatidylinositol polyphosphate 5-phosphatase.
		AT1G48410	ARGONAUTE 1 (AGO1)	1.03668	1.30215e-08	4.50406e-07	IPI, IDA, IBA, HAD, IMP, IGI			X		RNA Slicer that selectively recruits microRNAs and siRNAs.
		AT1G52000		1.21914	0.000219431	0.00192133	IEA	JA	wounding	X		Mannose-binding lectin superfamily protein
		AT1G52030	MYROSINASE-BINDING PROTEIN 2 (MBP2)	2.92808	1.27015e-14	2.16132e-12	TAS, IEP		wounding	X		Similar to myrosinase binding proteins which may be involved in metabolizing glucosinolates and forming defense compounds to protect against herbivory. Also similar to lectins and other agglutinating factors. Expressed only in flowers.
		AT1G52855		1.83331	6.54513e-06	0.000103402	IEA, ND		water deprivation, oxidative stress			Hypothetical protein; Response to acid chemical
		AT1G52890	NAC DOMAIN CONTAINING PROTEIN 19 (NAC019)	2.33109	2.19417e-06	4.09571e-05	IDA, ISS, IEA, IMP		water deprivation			NAC transcription factor whose expression is induced by drought, high salt, and abscisic acid. This gene binds to ERD1 promoter in vitro.
		AT1G53100		1.33672	0.00466165	0.02209	IEA		water deprivation	X		Core-2/I-branching beta-1,6-N-acetylglucosaminyltransferase family protein
		AT1G53540	(HSP17.6C)	3.13423	9.04848e-06	0.000135951	IBA		heat , salt stress, hydrogen peroxide			Member of the class I small heat-shock protein (sHSP) family, which accounts for the majority of sHSPs in maturing seeds
		AT1G54010	GDSL-LIKE LIPASE 23 (GLL23)	1.2778	5.97102e-05	0.000652593	IEA	JA, ABA	wounding , oxidative stress			GDSL-motif esterase/acyltransferase/lipase. Enzyme group with broad substrate specificity that may catalyze acyltransfer or hydrolase reactions with lipid and non-lipid substrates.
		AT1G54575		3.3956	1.9102e-22	1.52858e-19	IEA, ND			X		Hypothetical protein; Phyllome development
		AT1G55210		1.0996	1.01799e-07	2.82171e-06	IEA, ND		woudning , light stimulus	X		Disease resistance-responsive (dirigent-like protein) family protein
		AT1G56650	PRODUCTION OF ANTHOCYANIN PIGMENT 1 (PAP1)	3.75687	7.47035e-10	3.58986e-08	IBA, IMP, ISS, TAS, IEP	IAA, C2(ethelyne), JA				Putative MYB domain containing transcription factor involved in anthocyanin metabolism and radical scavenging.
		AT1G59660	DRA2-LIKE (DRAL)	1.73081	1.85275e-11	1.375e-09	IDA, IBA, IGI, HEP, IEA			X		Protein with similarity to mammalian nucleoporin Nup98.Its expression is upregulated in mutants that are NUP deficient.
		AT1G62300	(WRKY6)	1.20884	1.01116e-07	2.81091e-06	IMP, ISS					WRKY6. Regulates Phosphate1 (Pho1) expression in response to low phosphate (Pi) stress.
		AT1G62370		2.30663	5.76905e-05	0.000634286	IEA, ND	ABA	wounding, water deprivation			RING/U-box superfamily protein
		AT1G62810	COPPER AMINE OXIDASE1 (CUAO1)	1.37575	1.76315e-12	1.66882e-10	IDA, IBA, IEA, IEP,	IAA, ABA, JA	woudning , water deprivation			COPPER AMINE OXIDASE1 (CuAO1). Contributes to abscisic acid- and polyamine-induced nitric oxide biosynthesis and abscisic acid signal transduction. Localizes to apoplast
		AT1G62840		1.10808	0.00587699	0.0263691	IEA, ND	ABA	light stimulus, water deprivation			Ankyrin repeat/KH domain protein (DUF1442)
		AT1G64060	RESPIRATORY BURST OXIDASE PROTEIN F (RBOH F)	1.02331	9.5717e-08	2.68547e-06	IBA, IMP, TAS	ABA				Interacts with AtrbohD gene to fine tune the spatial control of ROI production and hypersensitive response to cell in and around infection site.
		AT1G65690	NDR1/HIN1-LIKE 6 (NHL6)	2.25329	6.58088e-06	0.000103877	IEP, IMP, ND	ABA	osmotic stress			NHL6 (NDR1/HIN1-like 6). Plays an important role in the abiotic stresses-induced ABA signaling and biosynthesis, particularly during seed germination and early seedling development.
		AT1G67000		2.635	3.82664e-14	5.54561e-12	IEA		osmotic stress, woudning, oxidative stress			Protein kinase superfamily protein
		AT1G67520		2.304	3.0835e-07	7.37036e-06	ISS, IBA , IEA			X		Lectin protein kinase family protein
		AT1G67980	CAFFEOYL-COA 3-O-METHYLTRANSFERASE (CCOAMT)	3.64297	5.26805e-10	2.67841e-08	IEA, IBA, ISS			X		S-adenosyl-L-methionine: transcaffeoyl Coenzyme A 3-O-methyltransferase. Methyltransferase in the lignin biosynthetic pathway.
		AT1G69310	WRKY DNA-BINDING PROTEIN 57 (WRKY57)	1.54573	4.53958e-09	1.79294e-07	ISS, IEA, IDA, IMP		water deprivation, osmotic stress, salt stress	X		WRKY57, a member of the WRKY Transcription Factor. Activation of WRKY57 confers drought tolerance.
		AT1G69360		1.37617	2.98623e-11	2.12963e-09	IEA, ND	JA	wounding			T-box transcription factor, putative (DUF863)
		AT1G69610		1.67669	1.48684e-05	0.000204371	IEA, ND	JA, ABA	woundning, oxidative stress, water deprivation	X		Zinc finger FYVE domain protein, putative (DUF1666); links mRNA transport to endosome trafficking
		AT1G70640		1.21186	0.00242963	0.013285	IEA, ND	ABA	osmotic stress, water deprivation, cold, light stimulus			Octicosapeptide/Phox/Bem1p (PB1) domain-containing protein
		AT1G70810	C2-DOMAIN ABA-RELATED7 (CAR7)	1.13987	5.68249e-07	1.26312e-05	IEA, ISS	JA, ABA	wounding			Calcium-dependent lipid-binding (CaLB domain) family protein; response to wounding
		AT1G71040	LOW PHOSPHATE ROOT2 (LPR2)	1.224	1.25765e-06	2.52422e-05	IGI, IBA, IMP					LPR2. Function together with LPR1 (AT1G23010) and a P5-type ATPase (At5g23630/PDR2) in a common pathway that adjusts root meristem activity to Pi (inorganic phosphate) availability.
		AT1G71080		1.09573	2.47101e-09	1.04071e-07	IEA, IBA	JA	wounding, water deprivation			RNA polymerase II transcription elongation factor
		AT1G73010	PHOSPHATE STARVATION-INDUCED GENE 2 (PS2)	1.56822	0.00994075	0.0396525	IBA, IDA, HEP, IEP					PPsPase1, a pyrophosphate-specific phosphatase catalyzing the specific cleavage of pyrophosphate (Km 38.8 uM) with an alkaline catalytic pH optimum. Expression is upregulated in the shoot of cax1/cax3 mutant.
		AT1G73330	DROUGHT-REPRESSED 4 (DR4)	4.54596	8.49388e-17	2.14151e-14	ISS, IEP		water deprivation			Plant-specific protease inhibitor-like protein whose transcript level in root disappears in response to progressive drought stress. The decrease in transcript level is independent from abscisic acid level.
		AT1G73680	ALPHA DIOXYGENASE (ALPHA DOX2)	1.09039	2.52107e-08	8.19793e-07	IEP, IDA, IBA, IEA		oxidative stress	X		Alpha dioxygenase. Recombinant protein catalyzes the conversion of a wide range of fatty acids into 2(R)-hydroperoxy derivatives. Critical for normal growth and development
		AT1G74010		1.19205	0.00814817	0.0338985	IEA, IBA	ABA	wounding			Calcium-dependent phosphotriesterase superfamily protein
		AT1G74360	NEMATODE-INDUCED LRR-RLK 1 (NILR1)	1.4064	2.78733e-05	0.000345926	IMP, IEA					Serine/threonine kinase involved in defense response to nematodes.
		AT1G76930	EXTENSIN 4 (EXT4)	1.03774	0.00485558	0.0227803	IEP, TAS	JA, ABA	wounding	X		Arabidopsis extensin gene that belongs to cell-wall hydroxyproline-rich glycoproteins. The cross-link of extensins enforces cell wall strength. Transgenic plants overexpressing this gene show an increase in stem thickness.
		AT1G77380	AMINO ACID PERMEASE 3 (AAP3)	1.88699	0.0092292	0.0373326	IEP, IDA, IBA, ISS					Amino acid permease which transports basic amino acids.
		AT1G77660		1.26517	0.00112701	0.00725358	IEA, ND, IMP, IDA, IBA, ISS		oxidative stress, light stimulus			Phosphatidylinositol 4-phosphate 5-kinase (PIP5K) enzyme family member.
		AT1G78000	SULFATE TRANSPORTER 1;2 (SULTR1;2)	2.88785	2.99687e-11	2.12963e-09	IEP			X		Sulfate transporter that can restore sulfate uptake capacity. High-affinity H(+)/sulfate cotransporter that mediates the uptake of the environmental sulfate by plant roots. Plays a central role in the regulation of sulfate assimilation.
		AT1G78080	RELATED TO AP2 4 (RAP2.4)	1.25639	8.11795e-12	6.6111e-10	IMP, IDA, ISS, TAS, IEA, IEP, IGI		heat, salt stress, osmotic stress, water deprivation, light stimulus, red or far-red light, wounding, cold		X	DREB subfamily A-6 of ERF/AP2 transcription factor family (RAP2.4). The protein contains one AP2 domain. Role in mediating light and ethylene signaling
		AT1G78290	SNF1-RELATED PROTEIN KINASE 2-8 (SNRK2-8)	1.64713	3.93135e-13	4.28145e-11	IGI, IBA, IMP, ND		oxidative stress, osmotic stress, salt stress	X		SNF1-related protein kinase (SnRK2) family whose activity is activated by ionic (salt) and non-ionic (mannitol) osmotic stress and dehydration.
		AT1G78410		1.81514	0.000165698	0.00152713	IEA			X		VQ motif-containing protein; F-box motif
		AT1G79900	(BAC2)	2.07008	0.000514959	0.00387641	IMP, IEP, IBA, ISS, IGI, IDA					Mitochondrial ornithine transporter that exports ornithine from the mitochondria to the cytosol
		AT1G80130		2.36475	1.34614e-09	6.05761e-08	IMP					Tetratricopeptide repeat (TPR)-like superfamily protein
		AT1G80160	GLYOXYLASE I 7 (GLYI7)	2.70612	0.00141802	0.00873486	IEA	ABA	light stimulus, water deprivation	X		Vicinal oxygen chelate (VOC) superfamily member. Senescence. Response to water deprivation
		AT1G80610		1.02359	1.1976e-05	0.000170999	IEA, ND		water deprivation, wounding, oxidative stress, cold			Hypothetical protein; Immune system process
		AT1G80820	CINNAMOYL COA REDUCTASE (CCR2)	3.23736	2.15026e-15	3.99752e-13	NAS, IDA, IBA, IEP, IMP, IEA		cold	X		Cinnamoyl CoA reductase isoform. Involved in lignin biosynthesis.
		AT2G03360		6.40922	5.87406e-05	0.000644292	IEA, IBA		water deprivation	X		Glycosyltransferase family 61 protein
		AT2G04030	(CR88)	1.07278	1.28507e-06	2.57083e-05	NAS, IEA, IMP, IEP, IBA		heat, salt stress, water deprivation	X		Chloroplast-targeted 90-kDa heat shock protein located in the stroma involved in red-light mediated deetiolation response and crucial for protein import into the chloroplast stroma. Mutants are resistant to chlorate, have elongated hypocotyls in light, and affect the expression of NR2, CAB, and RBCS but NOT NR1 and NiR.
		AT2G39330	JACALIN-RELATED LECTIN 23 (JAL23)	1.47949	0.000121596	0.00118161	IEA			X		Jacalin-related lectin 23
		AT2G04050		3.22768	3.60605e-05	0.000432937	IEA, IBA		water deprivation			MATE efflux family protein
		AT2G04795		1.40557	0.00223288	0.0124647	IMP					Hypothetical protein; Signal transduction
		AT2G05440	GLYCINE RICH PROTEIN 9 (GRP9)	1.3577	5.4018e-07	1.21244e-05	IEA, ND		wounding			GLYCINE RICH PROTEIN 9; lignin synthesis
		AT2G14610	PATHOGENESIS-RELATED GENE 1 (PR1)	4.11477	1.38143e-06	2.74866e-05	IEP, TAS, ND		water deprivation			PR1 gene expression is induced in response to a variety of pathogens. It is a useful molecular marker for the SAR response. Though the Genbank record for the cDNA associated to this gene is called 'PR-1-like', the sequence actually corresponds to PR1. Expression of this gene is salicylic-acid responsive.
		AT2G18193		2.04888	0.00130879	0.00821282	IEA	JA	oxidative stress			P-loop containing nucleoside triphosphate hydrolases superfamily protein
		AT2G20850	STRUBBELIG-RECEPTOR FAMILY 1 (SRF1)	1.1992	7.42117e-09	2.74822e-07	IEA			X		STRUBBELIG-receptor family 1
		AT2G28790		2.9338	6.77335e-17	1.78091e-14	IBA			X		Pathogenesis-related thaumatin superfamily protein
		AT2G29350	SENESCENCE-ASSOCIATED GENE 13 (SAG13)	3.06951	1.16086e-09	5.35478e-08	IEP, IMP			X		Senescence associated protein required for resistance against fungal pathogens. Negative regulator of defense against bacterial pathogens. Induced by ROS. Required for defense against ROS and fungal pathogens most likely by activating anthocyanin biosynthesis.
		AT2G29500	(HSP17.6B)	1.9977	1.39849e-05	0.000193673	IBA, IEP, IBA		salt stress, oxidative stress, heat			HSP20-like chaperones superfamily protein
		AT2G31990		1.75393	5.88178e-05	0.000644754	IEA	ABA	salt stress, hypoxia	X		Exostosin family protein; protein glycosylation
		AT2G32210	CYSTEINE-RICH TRANSMEMBRANE MODULE 6 (ATHCYSTM6)	1.38672	0.00382751	0.0188256	IEA, HEP	ABA		X		Cysteine-rich/transmembrane domain A-like protein
		AT2G33080	RECEPTOR LIKE PROTEIN 28 (RLP28)	4.0486	1.30794e-09	5.91463e-08	IMP					Receptor like protein 28
		AT2G33580	LYSM-CONTAINING RECEPTOR-LIKE KINASE 5 (LYK5)	1.21656	1.74799e-06	3.33412e-05	IMP, IEA					Putative LysM-containing receptor-like kinase. LYK5 is a major chitin receptor and forms a chitin-induced complex with related kinase CERK1. Based on protein sequence alignment analysis, it was determined as a pseudo kinase due to a lack of the ATP-binding P-loop in the kinase domain.
		AT2G35980	YELLOW-LEAF-SPECIFIC GENE 9 (YLS9; NHL10)	1.83764	0.000342402	0.00277373	IEP, TAS				X	Late embryogenesis abundant (LEA) hydroxyproline-rich glycoprotein family, Similar to tobacco hairpin-induced gene (HIN1) and Arabidopsis non-race specific disease resistance gene (NDR1). Expression of this gene is induced by cucumber mosaic virus, spermine and during senescence. The gene product is localized to the chloroplast.
		AT2G36780		2.91264	3.02341e-06	5.39204e-05	IEA	ABA	stress, oxidative stress			UDP-Glycosyltransferase superfamily protein
		AT2G37770	CHLOROPLASTIC ALDO-KETO REDUCTASE (ChlAKR)	2.27718	0.00169758	0.0100383	IDA			X		NADPH-dependent aldo-keto reductase that can act on a wide variety of substrates in vitro including saturated and unsaturated aldehydes, steroids, and sugars.
		AT2G37870		2.4045	1.95395e-05	0.000256874	IEA	ABA				Bifunctional inhibitor/lipid-transfer protein/seed storage 2S albumin superfamily protein
		AT2G38180		1.36985	8.75884e-08	2.5032e-06	IEA					SGNH hydrolase-type esterase superfamily protein
		AT2G38380		3.43217	0.000526842	0.00394803	IEA					Peroxidase superfamily protein
		AT2G38500		1.11554	0.000998215	0.00659209	IEA					2-oxoglutarate (2OG) and Fe(II)-dependent oxygenase superfamily protein
		AT2G40340	(DREB2C)	1.05816	0.00350197	0.0175194	IEP, IMP, IBA	ABA		X		Member of the DREB subfamily A-2 of ERF/AP2 transcription factor family. The protein contains one AP2 domain. There are eight members in this subfamily including DREB2A AND DREB2B that are involved in response to drought.
		AT2G41010	CALMODULIN (CAM)-BINDING PROTEIN OF 25 KDA (CAMBP25)	1.2545	0.000570354	0.00421243	IEP, IBA, IMP, HEP					Calmodulin binding protein whose gene expression is induced by dehydration and ionic (salt) and non-ionic (mannitol) osmotic stress. Lines over-expressing this gene are more sensitive and anti-sense lines are more tolerant to osmotic stress, suggesting this gene may be a negative regulator of response to osmotic stress.
		AT2G41070	ENHANCED EM LEVEL (EEL)	1.97614	0.000201109	0.00179245	IDA			X		bZIP transcription factor homologous to ABI5. Regulates AtEm1 expression by binding directly at the AtEm1 promoter. Located in the nucleus and expressed during seed maturation in the cotyledons and later in the whole embryo.
		AT2G41480	PEROXIDASE 25 (PRX25)	2.12763	1.23228e-06	2.48142e-05	IBA, IEA		water deprivation, oxidative stress, wounding, salt stress, cold			Cationic cell-wall-bound peroxidase homolog that is involved in the lignification of cell walls. Regulated by COG1, involved in seed longevity.
		AT2G43000	NAC DOMAIN CONTAINING PROTEIN 42 (NAC042)	2.29322	1.9799e-05	0.000259729	IMP			X		NAC transcription factor induced by hydrogen peroxide (H2O2). Involved in senescence. Over expression of the gene strongly delays senescence and enhances tolerance to various abiotic stresses.
		AT2G43570	CHITINASE, PUTATIVE (CHI)	2.43079	9.82135e-07	2.05178e-05	IEP		wounding, cold			Putative basic chitinase.
		AT2G44240		2.34779	0.0080048	0.0334002	IMP					NEP-interacting protein (DUF239), response to oxidative stress
		AT2G45220	PECTIN METHYLESTERASE 17 (PME17)	2.09684	0.00244864	0.0133651	IEP, IMP					Pectin methylesterase involved in pectin remodelling. Regulated by its PRO region that triggers PME activity in the resistance to Botrytis cinerea.
		AT2G46680	HOMEOBOX 7 (HB-7)	1.31972	4.72949e-05	0.00053999	IEP, IGI	ABA		X		Putative transcription factor that contains a homeodomain closely linked to a leucine zipper motif.
		AT2G46830	CIRCADIAN CLOCK ASSOCIATED 1 (CCA1)	2.96453	1.57821e-09	7.03316e-08	IGI, IEP	cold, heat		X		Transcriptional repressor that performs overlapping functions with LHY in a regulatory feedback loop that is closely associated with the circadian oscillator of Arabidopsis.
		AT2G47180	GALACTINOL SYNTHASE 1 (GolS1)	1.75937	9.65297e-08	2.70416e-06	IEP, IMP	ABA				GolS1 is a galactinol synthase that catalyzes the formation of galactinol from UDP-galactose and myo-inositol. GolS1 transcript levels rise in response to methyl viologen, an oxidative damage-inducing agent. Plants over-expressing GolS1 have increased tolerance to salt, chilling, and high-light stress.
		AT2G47190	MYB DOMAIN PROTEIN 2 (MYB2)	2.18029	0.000210968	0.00186676	IEP, IMP	ABA	water deprivation, wounding			MYB transcription factor that possesses an R2R3 MYB DNA binding domain and is known to regulate the expression of salt- and dehydration-responsive genes. Has been shown to bind calmodulin.
		AT2G47800	ATP-BINDING CASSETTE C4 (ABCC4)	1.10607	2.18583e-06	4.08843e-05	IMP, HEP, IEP				X	Plasma membrane localized ATPase transporter involved in multidrug transport. The expression of this gene is upregulated by herbicide safeners such as benoxacor, fluxofenim and fenclorim
		AT3G04000	CHLOROPLAST ALDEHYDE REDUCTASE (CHLADR)	1.14505	0.00741368	0.0315196	IEA					ChlADR is an aldehyde reductase that catalyzes the reduction of the aldehyde carbonyl groups on saturated and alpha,beta-unsaturated aldehydes with more than 5 carbons in vitro.
		AT3G04070	NAC DOMAIN CONTAINING PROTEIN 47 (NAC047)	3.213	3.20435e-13	3.61816e-11	ISS			X		NAC domain containing protein 47
		AT3G04120	GLYCERALDEHYDE-3-PHOSPHATE DEHYDROGENASE C SUBUNIT 1 (GAPC1)	1.45879	1.40344e-14	2.32706e-12	IMP		response to water deprivation		X	Cytosolic GADPH (C subunit) involved in the glycolytic pathway but also interacts with H2O2 potentially placing it in a signalling cascade induced by ROS.
		AT3G04510	LIGHT SENSITIVE HYPOCOTYLS 2 (LSH2)	2.37747	0.000404876	0.00318587	ISS					LIGHT-DEPENDENT SHORT HYPOCOTYLS-like protein (DUF640)
		AT3G05690	NUCLEAR FACTOR Y, SUBUNIT A2 (NF-YA2)	1.64452	1.43604e-07	3.85844e-06	IBA			X		Subunit of CCAAT-binding complex, binds to CCAAT box motif present in some plant promoter sequences. One of three members of this class (HAP2A, HAP2B, HAP2C), it is expressed in vegetative and reproductive tissues.
		AT3G07350		1.51978	4.30996e-07	9.93004e-06	HEP, IEP					Phosphorus (P) stress-inducible DUF506 gene family member.
		AT3G08040	FERRIC REDUCTASE DEFECTIVE 3 (FRD3)	2.9521	7.3749e-05	0.000773419	IEP, IMP	ABA	heat	X		MATE (multidrug and toxin efflux family), expressed in roots but not shoots.
		AT3G09220	LACCASE 7 (LAC7)	7.10163	8.1652e-06	0.000124818	IBA			X		Putative laccase, a member of laccase family of genes (17 members in Arabidopsis).
		AT3G09350	FES1A (Fes1A)	1.07796	3.47091e-06	6.06983e-05	IBA			X		Arabidopsis orthologs of the human Hsp70-binding protein 1 (HspBP-1) Fes1A is cytosolic and associates with cytosolic Hsp70. Mutants showed increased heat-sensitive phenotype suggestion the involvement of Fes1A in acquired thermotolerance
		AT3G09440	HEAT SHOCK PROTEIN 70-3 (HSP70-3)	1.3152	1.82907e-07	4.69643e-06	IBA			X		Heat shock protein 70 isoform.
		AT3G10680	SIEVE ELEMENT-LINING CHAPERONE 1 (SLI1)	1.8856	0.00118789	0.00758085	IEP, IDA					SLI1 is a heat shock like protein that is found in sieve elements, sieve plates and spherical bodies peripheral to the mitochondria. Mutants show increased phloem feeding by aphids and decreased heat tolerance.
		AT3G11650	NDR1/HIN1-LIKE 2 (NHL2)	1.0488	5.04779e-05	0.000568223	IEP				X	Similar to tobacco hairpin-induced gene (HIN1) and Arabidopsis non-race specific disease resistance gene (NDR1). Expression of this gene is induced by cucumber mosaic virus and spermine. The gene product is localized to the chloroplast
		AT3G12500	BASIC CHITINASE (HCHIB)	1.03397	0.000356691	0.00286677	IGI, IDA, IBA, IEA	JA, ET	heat			Basic chitinase involved in ethylene/jasmonic acid mediated signalling pathway during systemic acquired resistance based on expression analyses.
		AT3G12510		1.09984	0.00587325	0.0263588	IEA	ABA				MADS-box family protein
		AT3G14280		1.28382	0.00595186	0.0266059	IEA	ABA				LL-diaminopimelate aminotransferase
		AT3G14395	MITE ATTACK TRIGGERED IMMUNITY 1 (MATI)	3.77477	1.82958e-07	4.69643e-06	IMP, IDA					Protein Involved in the Regulation of Herbivore-Associated Signaling Pathways, affecting the expression of genes involved in biosynthesis and signaling of the jasmonic acid and salicylic acid hormones.
		AT3G14610	CYTOCHROME P450, FAMILY 72, SUBFAMILY A, POLYPEPTIDE 7 (CYP72A7)	2.16568	5.42432e-05	0.000604692	IEA	ET				Putative cytochrome P450
		AT3G17420	GLYOXYSOMAL PROTEIN KINASE 1 (GPK1)	1.12379	0.000240165	0.00206747	IEA, IMP					Serine/threonine protein kinase-like protein expressed in etiolated cotyledons and found in glyoxysomes.
		AT3G19580	ZINC-FINGER PROTEIN 2 (ZF2)	1.21884	9.97096e-07	2.07597e-05	ISS			X		Zinc finger protein. mRNA levels are upregulated in response to ABA, high salt, and mild desiccation. The protein is localized to the nucleus and acts as a transcriptional repressor.
		AT3G21600		1.57115	0.000541506	0.00404317	IEA			X		Senescence/dehydration-associated protein-like protein
		AT3G21770		2.46744	1.46853e-07	3.92283e-06	ISS					Peroxidase superfamily protein
		AT3G22910	AUTO-INHIBITED CA2+ ATPASE 13 (ACA13)	2.25084	9.69026e-10	4.51517e-08	IEA	ABA				ATPase E1-E2 type family protein / haloacid dehalogenase-like hydrolase family protein
		AT3G23250	MYB DOMAIN PROTEIN 15 (MYB15)	2.43287	3.51474e-06	6.13164e-05	IDA, IMP			X		R2R3 factor gene family. Key regulator of lignin biosynthesis in effector-triggered immunity
		AT3G23910		1.20581	0.000101797	0.00101439	IMP			X		Reverse transcriptase-like protein
		AT3G23920	BETA-AMYLASE 1 (BAM1)	1.48998	2.04064e-10	1.14506e-08	IDA, IEP					Chloroplast beta-amylase. Is necessary for leaf starch breakdown in the absence of BAM3.Activity of BAM1 increases 4 days after osmotic stress. BAM1 has a higher temperature optimum than BAM3 (PMID:25293962).
		AT3G25250	AGC2 KINASE 1 (AGC2-1)	2.31995	0.00472562	0.0223586	IBA		water deprivation		X	Arabidopsis protein kinase
		AT3G26840	PHYTYL ESTER SYNTHASE 2 (PES2)	1.59549	9.09538e-09	3.27594e-07	IEP					Protein with phytyl ester synthesis and diacylglycerol acyltransferase activities that is involved in the deposition of free phytol and free fatty acids in the form of phytyl esters in chloroplasts, a process involved in maintaining the integrity of the photosynthetic membrane during abiotic stress and senescence.
		AT3G27170	CHLORIDE CHANNEL B (CLC-B)	1.84699	0.00227221	0.0126344	IEA				X	Anion channel protein family
		AT3G27630	SIAMESE-RELATED 7 (SMR7)	2.74521	4.18724e-06	7.14899e-05	IGI, IEP	ABA				SMR7 is a member of the SIAMESE-RELATED Cyclin-Dependent Kinase Inhibitor family. It is induced by ROS/oxidative stress.
		AT3G28580		3.39864	4.28566e-16	9.17181e-14	IEP	ABA		X	X	P-loop containing nucleoside triphosphate hydrolases superfamily protein
		AT3G43270		1.65221	9.19375e-17	2.28663e-14	IEA	JA				Plant invertase/pectin methylesterase inhibitor superfamily
		AT3G44550	FATTY ACID REDUCTASE 5 (FAR5)	3.17475	1.77962e-12	1.67112e-10	IEP			X	X	Member of the eight-member gene family encoding alcohol-forming fatty acyl-CoA reductases (FARs) identified in Arabidopsis thaliana.
		AT3G44720	AROGENATE DEHYDRATASE 4 (ADT4)	1.44552	4.74768e-09	1.87112e-07	IBA				X	Plastid-localized arogenate dehydratase involved in phenylalanine biosynthesis.
		AT3G44860	FARNESOIC ACID CARBOXYL-O-METHYLTRANSFERASE (FAMT)	1.51418	0.000448271	0.00344415	IEP	JA			X	Farnesoic acid carboxyl-O-methyltransferase
		AT3G46080		2.79396	0.000806876	0.00555577	IBA, HEP , ISS		heat, salt stress			C2H2-type zinc finger family protein
		AT3G46090	(ZAT7)	1.59078	0.00990937	0.039588	IBA, IMP					C2H2 and C2HC zinc fingers superfamily protein
		AT3G46230	HEAT SHOCK PROTEIN 17.4 (HSP17.4)	3.1674	9.29531e-11	5.77974e-09	IEP, IBA					Class I small heat-shock protein (sHSP) family, which accounts for the majority of sHSPs in maturing seeds.Induced by heat, cold, salt, drought and high-light.
		AT3G46700		4.29735	3.2755e-08	1.03583e-06	IEA					UDP-Glycosyltransferase superfamily protein
		AT3G47540		1.69852	1.23051e-12	1.23757e-10	IEA			X		Chitinase family protein
		AT3G48390	MA3 DOMAIN-CONTAINING TRANSLATION REGULATORY FACTOR 4 (MRF4)	1.70487	3.86454e-06	6.65983e-05	IEP					MA3 domain-containing protein
		AT3G48850	PHOSPHATE TRANSPORTER 3;2 (PHT3;2)	3.96609	6.23297e-12	5.26229e-10	IMP					Mitochondrial phosphate transporter. Modulates plant responses to salt stress.
		AT3G49580	RESPONSE TO LOW SULFUR 1 (LSU1)	2.38696	0.00108614	0.00705127	IEP			X		response to low sulfur 1, interacts with chloroplastic superoxide dismutase FSD2
		AT3G49690	MYB DOMAIN PROTEIN 84 (MYB84)	2.55847	1.6309e-05	0.000221853	IEA	ABA	water deprivation, oxidative stress, wounding			Putative homolog of the Blind gene in tomato. Together with RAX1 and RAX3 belong to the class R2R3 MYB genes; encoded by the Myb-like transcription factor MYB84, regulates axillary meristem formation.
		AT3G50770	CALMODULIN-LIKE 41 (CML41)	2.43496	3.48753e-11	2.44061e-09	IEA	ABA, JA				Calmodulin-like 41
		AT3G50940		2.03888	0.00183877	0.0107165	IEP		wounding			P-loop containing nucleoside triphosphate hydrolases superfamily protein
		AT3G52115	GAMMA RESPONSE GENE 1 (GR1)	1.71379	0.00805836	0.033578	IGI					Induced in response to ionizing radiation, shows basal expression in mitotically active cells and high expression in endoreduplicating cells. May be involved in DNA damage-induced growth arrest. Protein sequence contains a PEST destruction box.
		AT3G52820	PURPLE ACID PHOSPHATASE 22 (PAP22)	1.94656	0.00527983	0.0243181	ISS					Purple acid phosphatase 22, ABA responsive
		AT3G53230	CELL DIVISION CYCLE 48B (ATCDC48B)	2.60219	2.90251e-24	2.96782e-21	IBA					CDC48 is induced upon oilseed rape mosaic tobamovirus infection and appears to be involved in controlling virus movement.
		AT3G53980		2.46496	0.00107282	0.00699442	IEA			X		Bifunctional inhibitor/lipid-transfer protein/seed storage 2S albumin superfamily protein
		AT3G54150	EXINE FORMATION DEFECTIVE (EFD)	1.38374	0.00429006	0.020686	IMP			X		DNA methyltransferase required for pollen exine formation and male fertility via the regulation of callose wall and primexine formation.
		AT3G55890		3.46928	0.000529516	0.0039633	IEA			X		Yippee family putative zinc-binding protein
		AT3G57260	PATHOGENESIS-RELATED PROTEIN 2 (PR2)	2.77516	5.77458e-10	2.84936e-08	ISS			X		Beta 1,3-glucanase
		AT3G57380		2.41473	0.0011251	0.00724576	IBA			X		Glycosyltransferase family 61 protein
		AT3G57460		1.91181	3.2496e-07	7.75679e-06	IEA					Catalytic/ metal ion binding / metalloendopeptidase/ zinc ion binding protein
		AT3G58350	RESTRICTED TEV MOVEMENT 3 (RTM3)	1.92067	0.00324151	0.0165595	IMP			X		RTM3 (Restricted Tobacco etch potyvirus Movement), a protein belonging to a protein family of 29 members which has a meprin and TRAF homology (MATH) domain in its N-terminal region and a coiled-coil (CC) domain at its C-terminal end.
		AT3G60980		1.04429	0.000338027	0.00274554	IMP					Tetratricopeptide repeat (TPR)-like superfamily protein
		AT3G62590	PLASTID LIPAS3 (PLIP3)	2.09208	6.13989e-06	9.8265e-05	IEP, IMP					PLIP3 is a glycerolipid A1 lipase with substrate specificity for phosphatidylglycerol. Expression is induced by ABA.
		AT4G02150	MODIFIER OF SNC1, 6 (MOS6)	1.09085	7.90862e-09	2.91116e-07	IMP		wounding	X		IMPORTIN ALPHA 3. Mutant plants act as suppressors of snc1 response and salicylic acid accumulation. Located in the nucleus. Involved in protein import.
		AT4G02380	SENESCENCE-ASSOCIATED GENE 21 (SAG21)	1.28448	3.94501e-05	0.000463948	IEP, IBA, IMP	ABA, ET		X		AtLEA5 (late embryogenesis abundant like protein). Also known as SENESCENCE-ASSOCIATED GENE 21 (SAG21). Has a role on oxidative stress tolerance. mRNA levels are elevated in response to various stresses.
		AT4G03420		1.17367	2.33908e-07	5.83344e-06	IEA		cold			Hypothetical protein (DUF789); Cellular amino acid metabolic process
		AT4G04020	FIBRILLIN (FIB)	1.12915	9.05026e-08	2.56262e-06	IEP, IGI	ABA	osmotic stress , cold		X	Fibrillin precursor protein. The fibrillin preprotein, but not the mature protein interacts with ABI2. Regulated by abscisic acid response regulators. Involved in abscisic acid-mediated photoprotection
		AT4G04920	SENSITIVE TO FREEZING 6 (SFR6)	1.08336	1.00978e-08	3.57403e-07	IMP, IDA	ABA		X		Subunit of the MEDIATOR complex. Plays a role in the CBF pathway -downstream of CBF translation.
		AT4G08770	PEROXIDASE 37 (Prx37)	2.72842	0.00214129	0.0120468	IEA					Putative apoplastic peroxidase Prx37. Primarily expressed in the vascular bundles. Overexpression renders a dwarf phenotype with smaller plants and delayed development. Plants overexpressing Prx37 also shows an increase in the amount of esterified phenolic material associated with their walls.
		AT4G09030	ARABINOGALACTAN PROTEIN 10 (AGP10)	1.012	3.47075e-06	6.06983e-05	IEA	ABA			X	Arabinogalactan protein (AGP10)
		AT4G12400	HOP3 (Hop3)	1.23869	0.00303709	0.0157104	IMP			X		36 carboxylate clamp (CC)-tetratricopeptide repeat (TPR) proteins with potential to interact with Hsp90/Hsp70 as co-chaperones.
		AT4G15280	UDP-GLUCOSYL TRANSFERASE 71B5 (UGT71B5)	4.49852	5.00947e-09	1.96169e-07	IEA	JA		X		UDP-glucosyl transferase 71B5
		AT4G17670	DPP6 AMINO-TERMINAL DOMAIN PROTEIN	1.02368	0.00262595	0.0140659	IEP					Senescence-associated family protein (DUF581); phenylpropanoid biosynthetic process
		AT4G18253		1.15336	0.000268996	0.00227626	IBA					Receptor Serine/Threonine kinase-like protein
		AT4G23680		4.48809	1.34325e-18	5.26011e-16	IEA		hydrogen peroxide			Polyketide cyclase/dehydrase and lipid transport superfamily protein
		AT4G27410	RESPONSIVE TO DESICCATION 26 (RD26)	1.57508	6.04232e-06	9.67876e-05	IMP	ABA		X		NAC transcription factor induced in response to desiccation. It is localized to the nucleus and acts as a transcriptional activator in ABA-mediated dehydration response.
		AT4G28300	FLOE1 (FLOE1)	1.22377	3.62413e-08	1.13826e-06	IMP			X	X	Protein with 13.6% proline amino acids that is predicted to localize to the cell wall
		AT4G29760	HEAT-INDUCED TAS1 TARGET 4 (HTT4)	6.33866	2.33499e-06	4.31206e-05	ISS, IEP			X		Target of trans acting-siR480/255 protein
		AT4G29770	HEAT-INDUCED TAS1 TARGET 1 (HTT1)	3.59433	2.74999e-05	0.000342215	IMP, IEP			X		Target of trans acting-siR480/255. Testing.
		AT4G32870		1.34587	0.00722499	0.030939	IEA					Polyketide cyclase/dehydrase and lipid transport superfamily protein
		AT4G35970	ASCORBATE PEROXIDASE 5 (APX5)	1.01687	0.00737807	0.0314409	IEA, IBA			X		Microsomal ascorbate peroxidase APX5.
		AT4G36020	COLD SHOCK DOMAIN PROTEIN 1 (CSDP1)	1.21689	3.51932e-05	0.000424186	IGI, IEP			X		Cold shock domain protein. Involved in cold acclimation by blocking the secondary structure of mRNA which in turn facilitates translation at cold temperature.
		AT4G36430		2.40774	0.0026281	0.0140693	IEA					Peroxidase superfamily protein
		AT4G36830	(HOS3-1)	2.94614	6.46607e-09	2.44872e-07	IBA	ABA	response to heat	X		ELO family protein, embryo development.
		AT4G36990	HEAT SHOCK FACTOR 4 (HSF4)	1.92333	1.38902e-08	4.7607e-07	IBA					Similar to heat shock factors that regulate the expression of heat shock proteins. Transcript level is increased in response to heat shock. However, overexpression of this gene did not result in the increase of decrease of heat shock proteins.
		AT4G37150	METHYL ESTERASE 9 (MES9)	2.74575	6.26186e-07	1.38023e-05	IGI	JA, SA, IAA				Carboxylesterase activity, methyl salicylate esterase activity, methyl jasmonate esterase activity, and methyl IAA esterase activity in vitro.
		AT4G37520		1.37512	5.21781e-05	0.000585572	IEA			X		Peroxidase superfamily protein
		AT4G37900	(ATGRDP2)	2.21948	8.09264e-07	1.73192e-05	IMP			X		Protein of unknown function that contains DUF1399 domain and putative RNA binding motif. Expressed in many plant tissues and is involved in many aspects of plant growth and development as well as response to salt stress. Regulates ovule development via the auxin pathway.
		AT4G38560		1.96809	9.13419e-09	3.28324e-07	IEA			X		Phospholipase-like protein (PEARLI 4) family protein, defense responses to bacteria or fungi.
		AT4G39830	CUPREDOXIN SUPERFAMILY PROTEIN (AO)	1.40684	5.40557e-05	0.000603333	IMP			X		Role in the degradation of ascorbate to (mono)dehydroascorbate
		AT4G39955		1.60282	1.40595e-07	3.79422e-06	IEA					Alpha/beta-Hydrolases superfamily protein
		AT5G01820	SERINE/THREONINE PROTEIN KINASE 1 (SR1)	1.11181	2.65015e-08	8.55719e-07	IEP					CBL-interacting serine/threonine protein kinase.
		AT5G04860		1.3059	0.000168821	0.0015497	IEA			X		Splicing factor 3A subunit, defense repsonse to other organism. Regulation of DNA_templated transcription, mitochondria and nucleaus, pollen stage
		AT5G04890	RESTRICTED TEV MOVEMENT 2 (RTM2)	1.55681	0.00409066	0.0199071	IDA					Specifically restricts the long-distance movement of tobacco etch potyvirus (TEV) without involving either hypersensitive cell death or systemic acquired resistance. Multidomain protein containing an N-terminal region with high similarity to plant small heat shock proteins (HSPs).
		AT5G05340	PEROXIDASE 52 (PRX52)	1.71224	4.44602e-05	0.000512071	IMP					Protein with sequence similarity to peroxidases that is involved in lignin biosynthesis. Loss of function mutations show abnormal development of xylem fibers and reduced levels of lignin biosynthetic enxymes.
		AT5G06720	PEROXIDASE 2 (PA2)	1.95162	4.14418e-07	9.61838e-06	IMP, IEA		cellular heat acclimation			Peroxidase with diverse roles in the wound response, flower development, and syncytium formation.
		AT5G06730		4.06145	1.76811e-12	1.66882e-10	IEA	JA				Peroxidase superfamily protein
		AT5G07100	WRKY DNA-BINDING PROTEIN 26 (WRKY26)	1.20439	0.000171836	0.00157345	ISS			X		WRKY DNA-binding protein 26 (WRKY26).
		AT5G07680	NAC DOMAIN CONTAINING PROTEIN 80 (NAC080)	1.67596	6.23989e-05	0.000677553	IEA			X		NAC domain containing protein 80
		AT5G09330	NAC DOMAIN CONTAINING PROTEIN 82 (NAC082)	1.05707	1.00388e-08	3.56001e-07	IEA		heat	X		NAC domain containing protein 82
		AT5G09590	MITOCHONDRIAL HSO70 2 (MTHSC70-2)	1.13754	1.66756e-09	7.37776e-08	IEP					Heat shock protein 70 (Hsc70-5); nuclear
		AT5G10300	METHYL ESTERASE 5 (MES5)	2.00599	2.42248e-11	1.75534e-09	IMP, IEP		wounding	X		Potein with R-selective hydroxynitrile lyase activity. It has similarity to the SABP2 methyl salicylate esterase from tobacco. This protein does not act on methyl IAA, methyl JA, MeSA, MeGA4, or MEGA9 in vitro.
		AT5G10625		2.60338	0.000338657	0.00274701	IEA					Flowering-promoting factor-like protein
		AT5G10695		1.08112	1.54923e-05	0.000211682	IEA			X		Methionyl-tRNA synthetase
		AT5G10760	APOPLASTIC, EDS1-DEPENDENT 1 (AED1)	1.68548	9.64284e-06	0.000142781	IMP					Eukaryotic aspartyl protease family protein
		AT5G10770		1.45796	4.45914e-12	3.88959e-10	IEA					Eukaryotic aspartyl protease family protein
		AT5G11930	(ROXY20)	1.96552	0.00110385	0.00713605	IEA					CC-type glutaredoxin (ROXY) family that has been shown to interact with the transcription factor TGA2.
		AT5G12020	17.6 KDA CLASS II HEAT SHOCK PROTEIN (HSP17.6II)	2.75158	4.08606e-07	9.51948e-06	HEP, IBA, IEP					17.6 kDa class II heat shock protein
		AT5G12030	HEAT SHOCK PROTEIN 17.6A (HSP17.6A)	3.07318	3.75843e-09	1.51035e-07	HEP, IBA, IMP		wounding			Cytosolic small heat shock protein with chaperone activity that is induced by heat and osmotic stress and is also expressed late in seed development.
		AT5G13220	JASMONATE-ZIM-DOMAIN PROTEIN 10 (JAZ10)	1.27971	0.00338927	0.017109	IEP, IMP, IBA			X		Plants overexpressing At5g13220.3, but not At5g13220.1 showed enhanced insensitivity to MeJa.
		AT5G13330	RELATED TO AP2 6L (Rap2.6L)	3.41631	1.24624e-17	3.69951e-15	IEP, IMP		water deprivation			ERF (ethylene response factor) subfamily B-4 of ERF/AP2 transcription factor family. The protein contains one AP2 domain. There are 7 members in this subfamily.
		AT5G13880		2.8902	1.58633e-13	1.98339e-11	IEA			X		Cotton fiber protein
		AT5G14800	PYRROLINE-5- CARBOXYLATE (P5C) REDUCTASE (P5CR)	1.14867	9.29077e-11	5.77974e-09	IEA			X		Delta 1-pyrroline-5-carboxylate reductase, catalyzes the final step in proline biosynthesis from glutamate and ornithine.
		AT5G15130	WRKY DNA-BINDING PROTEIN 72 (WRKY72)	2.32126	0.00589994	0.0264269	IEA		osmotic stress		X	WRKY Transcription Factor; Group II-b; contribute to basal immunity. The mRNA is cell-to-cell mobile.
		AT5G16080	CARBOXYESTERASE 17 (CXE17)	2.34698	4.6117e-05	0.000528178	IEA					Carboxyesterase 17
		AT5G17640	ABIOTIC STRESS GENE 1 (ASG1)	1.09982	1.256e-07	3.41963e-06	IEP	JA, ABA				Induced by abscisic acid and salt stress.
		AT5G19440		1.08085	1.48652e-08	5.07594e-07	IEA, IMP		cold, osmotic stress, water deprivation, hypoxia			Similar to Eucalyptus gunnii alcohol dehydrogenase of unknown physiological function ; NOT a cinnamyl-alcohol dehydrogenase; response to salt stress
		AT5G19875		1.55991	1.06649e-05	0.000155537	IMP					Transmembrane protein
		AT5G20230	BLUE-COPPER-BINDING PROTEIN (BCB)	1.83794	1.12305e-12	1.1357e-10	HEP, IMP, IEP, TAS				X	Al-stress-induced gene. Along with TCF, it promotes lignin biosynthesis in response to cold stress
		AT5G20830	SUCROSE SYNTHASE 1 (SUS1)	1.23504	1.14179e-08	3.97251e-07	IEP, HEP			X		Sucrose synthase activity (SUS1).
		AT5G22530		1.36705	0.00295335	0.015394	IMP		salt stress, cold, wounding			Unknown protein, knockout shows increased sensitivity to Al stress.
		AT5G24090	CHITINASE A (CHIA)	2.48402	0.000206873	0.00183494	IEP		water deprivation, oxidative stress, hypoxia			Chitinase A (class III) expressed exclusively under environmental stress conditions. Shown be a plant lysozyme involved in plant immunity.
		AT5G24280	GAMMA-IRRADIATION AND MITOMYCIN C INDUCED 1 (GMI1)	1.39405	1.13146e-05	0.000163201	IMP			X		GMI1, a structural-maintenance-of-chromosomes-hinge domain-containing protein. Involved in somatic homologous recombination.Contributes to DNA double-strand break (DSB) repair via somatic homologous recombination. Functions downstream of ATM.
		AT5G25140	CYTOCHROME P450, FAMILY 71, SUBFAMILY B, POLYPEPTIDE 13 (CYP71B13)	1.6893	9.61527e-06	0.000142487	IEA		salt stress, water deprivation			Putative cytochrome P450
		AT5G26340	(MSS1)	1.47666	2.54547e-07	6.26329e-06	IEP		water deprivation, wounding, oxidative stress			High affinity, hexose-specific/H+ symporter activity. The activity of the transporter appears to be negatively regulated by phosphorylation.
		AT5G27660	DEGRADATION OF PERIPLASMIC PROTEINS 14 (DEG14)	1.34276	4.1025e-05	0.000480072	IMP	JA, ABA		X		PARK13, a mitochondrial protease implicated in Parkinson disease. DEG14 is induced by heat stress and involved in degradation of misfolded proteins.
		AT5G36220	CYTOCHROME P450, FAMILY 81, SUBFAMILY D, POLYPEPTIDE 1 (CYP81D1)	1.24622	5.97656e-06	9.59309e-05	IEA	ABA		X		Member of CYP81D
		AT5G38240		1.15102	0.00107494	0.00700078	IEA			X		Protein kinase family protein
		AT5G39610	NAC DOMAIN CONTAINING PROTEIN 6 (NAC6)	3.34208	4.36113e-10	2.27456e-08	IEP, IMP	ABA				NAC-domain transcription factor. Positively regulates aging-induced cell death and senescence in leaves.
		AT5G40010	AAA-ATPASE 1 (AATP1)	1.97002	0.000224236	0.00195781	IEP		water deprivation, woundning, salt stress, cold			Mitochondrial ATPase involved in seed and silique development.
		AT5G40240	USUALLY MULTIPLE ACIDS MOVE IN AND OUT TRANSPORTERS 40 (UMAMIT40)	1.18674	2.02157e-09	8.69322e-08	IEA		oxidative stress	X		nodulin MtN21-like transporter family protein
		AT5G42010		1.4629	0.000933272	0.00624841	IEA		water deprivation	X		Transducin/WD40 repeat-like superfamily protein
		AT5G42020	(BIP2)	1.10547	1.36171e-07	3.68021e-06	IBA, IDA		water deprivation	X		Luminal binding protein (BiP2) involved in polar nuclei fusion during proliferation of endosperm nuclei.
		AT5G42050	ASPARAGINE-RICH PROTEIN (NRP)	1.48416	5.28291e-10	2.67857e-08	HEP		wounding			Stress responsive asparagine-rich protein. Binds to PevD (Verticillium dahliae ) fungal effector protein.
		AT5G42380	CALMODULIN LIKE 37 (CML37)	2.14034	0.000632353	0.00457846	IEP, HEP		wounding			Calmodulin like 37
		AT5G43180		2.64075	0.000657206	0.0047084	IEA		wounding			Transmembrane protein, putative (Protein of unknown function, DUF599)
		AT5G43380	TYPE ONE SERINE/THREONINE PROTEIN PHOSPHATASE 6 (TOPP6)	1.42708	2.89048e-05	0.000356324	IEA		wounding	X		Type I serine/threonine protein phosphatase
		AT5G44380	(AtBBE24)	2.2441	3.94876e-05	0.000464093	IEP		wounding	X		FAD-binding Berberine family protein
		AT5G44570	(PROSCOOP5)	2.73477	5.15588e-08	1.53799e-06	IEP	IAA		X		PPR protein involved in mitochondrial functioning. Mutants suppress cell wall defects caused by C17 chemical inhibitor.
		AT5G44572	(PROSCOOP6)	1.25991	1.39157e-05	0.000192861	IEP					Transmembrane protein
		AT5G45800	MATERNAL EFFECT EMBRYO ARREST 62 (MEE62)	1.27983	4.95294e-11	3.37626e-09	IMP, IEA			X		Leucine-rich repeat protein kinase family protein
		AT5G47220	ETHYLENE RESPONSIVE ELEMENT BINDING FACTOR 2 (ERF2)	1.4286	3.91967e-05	0.00046215	IMP, TAS					ERF (ethylene response factor) subfamily B-3 of ERF/AP2 transcription factor family (ATERF-2).
		AT5G48570	(ROF2)	1.42448	2.70071e-07	6.60115e-06	IMP		osmotic stress, water deprivation			36 carboxylate clamp (CC)-tetratricopeptide repeat (TPR) proteins with potential to interact with Hsp90/Hsp70 as co-chaperones.
		AT5G48720	X-RAY INDUCED TRANSCRIPT 1 (XRI1)	1.42913	7.70193e-07	1.65601e-05	IEP, IMP			X		Encodes XRI1 (X-ray induced 1). Required for post-meiotic stages of pollen development and male and female meiosis. Maybe required for meiotic DNA repair. Inducible by X-ray. Homozygous xri1 mutants are sterile due to extensive chromosome fragmentation.
		AT5G49480	CA2+-BINDING PROTEIN 1 (CP1)	1.69761	7.82134e-10	3.71968e-08	IEP	ABA			X	AtCP1 encodes a novel Ca2+-binding protein, which shares sequence similarities with calmodulins. The expression of AtCP1 is induced by NaCl
		AT5G50200	WOUND-RESPONSIVE 3 (WR3)	1.85292	9.50978e-07	1.99803e-05	IEP	GA		X		Wound-responsive gene 3 (WR3). Encodes a high-affinity nitrate transporter. Up-regulated by nitrate. Involved in jasmonic acid-independent wound signal transduction.
		AT5G50720	HVA22 HOMOLOGUE E (HVA22E)	1.37551	5.78339e-05	0.000635483	IEP		heat			One of five HVA22 homologs in Arabidopsis. HVA22 is an ABA- and stress-inducible gene first isolated from barley.
		AT5G51440	(HSP23.5)	2.40467	5.0329e-11	3.4181e-09	IEA					HSP20-like chaperones superfamily protein
		AT5G53730	NDR1/HIN1-LIKE 26 (NHL26)	1.09832	6.7604e-09	2.54448e-07	IEA	IAA	heat, salt stress, water deprivation			Phloem specific membrane protein. Overexpression causes defects in sugar export with reduced levels of phloem sugars.
		AT5G53820		3.07733	1.16506e-07	3.20045e-06	IEA	JA, ABA				Late embryogenesis abundant protein (LEA) family protein
		AT5G54165		2.10869	0.00620526	0.0274274	IEA					Avr9/Cf-9 rapidly elicited protein
		AT5G55180		1.16757	0.00447119	0.0214135	IEA			X		O-Glycosyl hydrolases family 17 protein
		AT5G56010	HEAT SHOCK PROTEIN 81-3 (HSP81-3)	1.20377	3.75716e-08	1.17403e-06	IBA, IMP				X	Member of heat shock protein 90 (HSP90) gene family. Expressed in all tissues and abundant in root apical meristem, pollen and tapetum.
		AT5G56460	PBS1-LIKE16 (PBL16)	1.25391	3.79028e-06	6.55641e-05	IEA		water deprivation			Protein kinase superfamily protein
		AT5G58070	TEMPERATURE-INDUCED LIPOCALIN (TIL)	1.50989	6.89895e-12	5.75005e-10	HEP, IMP, IEP		heat, oxidative stress, wounding, cold			Temperature-induced lipocalin TIL1. Involved in thermotolerance. Peripherally associated with plasma membrane.
		AT5G58570		1.27286	0.000213614	0.00188023	IEA	ABA				Transmembrane protein
		AT5G59220	HIGHLY ABA-INDUCED PP2C GENE 1 (HAI1)	2.22029	5.58797e-05	0.000619812	IEP			X		PP2C family (Clade A protein phosphatases type 2C). Functions as a negative regulator of osmotic stress and ABA signaling.
		AT5G59310	LIPID TRANSFER PROTEIN 4 (LTP4)	1.49093	0.0134115	0.0496957	IEP					Lipid transfer protein family. Proteins of this family are generally small (~9 kD), basic, expressed abundantly and contain eight Cys residues.
		AT5G59530		2.13585	0.00461134	0.0219194	IEA					2-oxoglutarate (2OG) and Fe(II)-dependent oxygenase superfamily protein
		AT5G59820	RESPONSIVE TO HIGH LIGHT 41 (RHL41)	2.68485	5.28385e-14	7.25741e-12	HEP, IMP, IBA, IEP				X	Zinc finger protein involved in high light and cold acclimation.
		AT5G61010	EXOCYST SUBUNIT EXO70 FAMILY PROTEIN E2 (EXO70E2)	1.24072	3.74137e-06	6.49431e-05	IMP			X		A member of EXO70 gene family, putative exocyst subunits, conserved in land plants.
		AT5G61030	RNA-BINDING GLYCINE-RICH PROTEIN A7 (RBGA7)	1.19143	0.00288087	0.0150975	IMP, HAD, IEP, IDA		cold	X	X	Glycine-rich RNA binding protein that is involved in C-> U RNA editing in mitochondria. Gene expression is induced by cold
		AT5G61430	NAC DOMAIN CONTAINING PROTEIN 100 (NAC100)	1.56876	0.00014591	0.00137646	IDA	ABA		X		NAC domain containing protein 100
		AT5G61490		2.92445	6.24606e-05	0.000677823	IEA					Transmembrane protein
		AT5G63490		1.06218	9.6937e-07	2.02972e-05	IEA	ABA	salt stress, water deprivation, oxidative stress	X		CBS / octicosapeptide/Phox/Bemp1 (PB1) domains-containing protein
		AT5G64110		5.91182	1.30881e-11	1.00789e-09	IEA, IBA					Peroxidase superfamily protein
		AT5G64910		3.31444	2.16186e-05	0.000280156	IEA			X		Serine/Threonine-kinase
		AT5G65020	ANNEXIN 2 (ANNAT2)	1.49378	1.5086e-09	6.75565e-08	IEP, HAD, IMP, TAS			X		Annexins are calcium binding proteins that are localized in the cytoplasm. When cytosolic Ca2+ increases, they relocate to the plasma membrane.
		AT5G65280	GCR2-LIKE 1 (GCL1)	2.21592	2.183e-07	5.49062e-06	IEA		heat, salt stress, cold, water deprivation	X		GCR2 a putative G protein coupled receptor thought to be an ABA receptor. Loss of function mutations in GCL1 show no ABA response defects based on assays of seed germination and seedling development.GCL1 also has similarity to LANCL1 and LANCL2, human homologs of bacterial lanthionine synthetase.
		AT5G67340	(PUB2)	1.06456	0.000435891	0.003368	IEA	JA		X		Plant U-box type E3 ubiquitin ligase (PUB).
		AT3G62090	PHYTOCHROME INTERACTING FACTOR 3-LIKE 2 (PIL2)	2.46883	1.79854e-05	0.000240568	IEP			X		Myc-related bHLH transcription factor, which physically associated with APRR1/TOC1 and is a member of PIF3 transcription factor family.
		AT3G14870	CHIQUITA1-LIKE 4 (CHIQL4)	1.04591	0.00160234	0.00960307	IEA			X		Hypothetical protein; Signal transduction
		AT1G36060	TRANSLUCENT GREEN (TG)	2.96277	1.17608e-07	3.21901e-06	IMP, IEP, ISS, IDA					DREB subfamily A-6 of ERF/AP2 transcription factor family.
		AT1G65730	YELLOW STRIPE LIKE 7 (YSL7)	3.02898	6.56289e-07	1.43627e-05	IEA		temperature			Arabidopsis thaliana metal-nicotianamine transporter YSL4
		AT2G41150		2.15576	8.88585e-08	2.53164e-06	IEA			X		Plant/protein; Lipid biosynthetic process
		AT2G02930	GLUTATHIONE S-TRANSFERASE F3 (GSTF3)	1.38824	0.00138562	0.00858957	IEP					Glutathione transferase belonging to the phi class of GSTs
		AT2G46790	PSEUDO-RESPONSE REGULATOR 9 (PRR9)	2.8055	0.000610521	0.00445368	IGI, IMP			X		Pseudo-response regulator PRR9. Involved in clock function.
		AT3G08970	(ATERDJ3A)	1.39665	0.000171521	0.00157135	TAS, IMP			X		J domain protein localized in ER lumen. Can compensate for the growth defect in jem1 scj1 mutant yeast. Also shows similarity to HSP40 proteins and is induced by heat stress. At high temperatures, mutant alleles are not transmitted through the pollen due to defects in pollen tube growth.
		AT4G00940	DNA BINDING WITH ONE FINGER 4.1 (DOF4.1)	1.01857	0.00146169	0.00897046	IEA		wounding	X		Dof-type zinc finger DNA-binding family protein
		AT4G25610		1.20339	2.12584e-05	0.000276315	IEA			X		C2H2-like zinc finger protein
		AT2G15480	UDP-GLUCOSYL TRANSFERASE 73B5 (UGT73B5)	1.11687	0.00362585	0.0180167	IEP, IMP, IEA, IBA, IDA, ISS			X		UDP-glucosyl transferase 73B5
		AT4G18210	PURINE PERMEASE 10 (PUP10)	1.48189	3.6671e-09	1.48011e-07	HEP				X	Member of a family of proteins related to PUP1, a purine transporter. May be involved in the transport of purine and purine derivatives such as cytokinins, across the plasma membrane. The mRNA is cell-to-cell mobile.
		AT4G32480		2.05706	6.04844e-07	1.33639e-05	IEP					Phosphorus (P) stress-inducible DUF506 gene family member; response to wounding
		AT5G64510	TUNICAMYCIN INDUCED 1 (TIN1)	1.07502	0.00169649	0.0100366	IMP, IEP		oxidative stress			Tunicamycin Induced 1(TIN1), a plant-speci_x001E_c ER stress-inducible protein. TIN1 mutation affects pollen surface morphology. Transcriptionally induced by treatment with the N-linked glyclsylation inhibitor tunicamycin.
		AT5G02750	SHOOT GRAVITROPISM 9 (SGR9)	1.7017	0.00398427	0.0194717	IMP, IBA					E3 ligase, SHOOT GRAVITROPISM9. Modulates the interaction between statoliths and F-Actin in gravity sensing.
	Gibberellic acid mediated signaling pathway; ethylene-activated signaling pathway; auxin activated signaling pathway; response to jasmonic acid, ethylene, gibberellic acid, abscisic acid, cytokinin; DNA-binding transcription factor activity, RNA polymerase II-specific; biosynthetic process; anatomical structure; unknown molecular function; protein palmitoylation, meristem structural organization;…	AT1G03840	MAGPIE (MGP)	2.05244	0.00459562	0.0218703	IMP, IGI,			X		MGP is a nuclear-localized putative transcription factor with three zinc finger domains.
		AT1G28290	ARABINOGALACTAN PROTEIN 31 (AGP31)	1.69379	5.02001e-08	1.51216e-06	IDA, IEP			X		Atypical arabinogalactan protein that is localized to the plasma membrange.
		AT1G35230	ARABINOGALACTAN PROTEIN 5 (AGP5)	1.77428	2.65282e-09	1.10464e-07	IEA				X	Arabinogalactan-protein (AGP5)
		AT1G68360	GLABROUS INFLORESCENCE STEMS 3 (GIS3)	2.12454	0.000488374	0.00370202	IMP, IBA, IPI, ISS	GA				Nuclear localized member of the C2H2 family of TFIIIA transcription factors.
		AT1G73850		1.21682	2.57825e-05	0.000323468	IEA, ND	ABA		X		DNA ligase (DUF1666)
		AT2G35350	POLTERGEIST LIKE 1 (PLL1)	1.33834	0.00838636	0.0346692	IGI					Similar to the POLTERGEIST locus. Double mutant analysis of loss of function alleles indicate PLL1 functions redundantly with POL to regulate meristem size and pedicel length, Plasma membrane localized
		AT2G35550	BASIC PENTACYSTEINE 7 (BPC7)	1.6284	0.000368264	0.00294194	IBA			X		Basic pentacysteine 7
		AT2G39030	N-ACETYLTRANSFERASE ACTIVITY 1 (NATA1)	2.4274	5.63076e-06	9.15495e-05	IBA				X	Protein that acts as an ornithine N-delta-acetyltransferase, leading to the formation of N-delta-actetylornithine.
		AT3G25010	RECEPTOR LIKE PROTEIN 41 (RLP41)	2.91443	6.11484e-11	4.03818e-09	IMP, ISS	ABA		X		Receptor like protein 41
		AT3G46660	UDP-GLUCOSYL TRANSFERASE 76E12 (UGT76E12)	3.65428	1.61901e-05	0.000220399	IEA	JA	water deprivation			UDP-glucosyl transferase 76E12
		AT3G63010	GA INSENSITIVE DWARF1B (GID1B)	1.75296	8.04993e-07	1.72478e-05	IGI, IEP, IBA	GA			X	Gibberellin (GA) receptor ortholog of the rice GA receptor gene (OsGID1). Has GA-binding activity, showing higher affinity to GA4.
		AT4G25000	ALPHA-AMYLASE-LIKE (AMY1)	3.09556	7.40154e-14	9.8881e-12	IEP, IMP	GA, ABA				Involved in starch mobilization. Mutants are defective in alpha-amylase activity.
		AT4G27260	(WES1)	1.46179	0.000638576	0.0046054	IDA	response to auxin	water deprivation		X	IAA-amido synthase that conjugates Asp and other amino acids to auxin in vitro.
		AT4G27480		1.09248	0.00026487	0.00225066	IDA	ABA		X		GT14 enzyme, integral membrane protein, glucuronosyltransferase
		AT4G30430	TETRASPANIN9 (TET9)	2.44257	0.000142623	0.00134891	IEA					Member of TETRASPANIN family
		AT5G37020	AUXIN RESPONSE FACTOR 8 (ARF8)	1.07962	3.02741e-07	7.25513e-06	IMP			X		Mediates auxin response via expression of auxin regulated genes. Acts redundantly with ARF6 to control stamen elongation and flower maturation. Expression of ARF8 is controlled by miR167.
		AT5G46230	(SVB3)	2.05846	4.06373e-09	1.61889e-07	IEP					ABA responsive SVB family gene.
		AT5G66350	SHORT INTERNODES (SHI)	1.77722	2.41939e-07	6.00121e-06	IMP, TAS			X		A member of SHI gene family. Many of the SHI-related genes are partially redundant in function and synergistically promote gynoecium, stamen and leaf development in Arabidopsis. Shi mutant is dominant, has dwarf phenotype. Putative zinc finger protein. Involved in the response to gibberellic acid.
		AT5G50915	CYTOKININ-RESPONSIVE GROWTH REGULATOR (CKG)	1.45444	0.000638165	0.00460424	IEP			X		Member of the bHLH family of transcription factors. Acts within a cytokinin signaling pathway to promote cell proliferation and expansion.
		AT5G47960	RAB GTPASE HOMOLOG A4C (RABA4C)	1.53853	0.0115486	0.0443925	IEA					Small molecular weight g-protein.
		AT5G39090		1.61255	0.00499499	0.0232918	IEA					HXXXD-type acyl-transferase family protein
		AT4G33880	ROOT HAIR DEFECTIVE 6-LIKE 2 (RSL2)	5.94767	0.000557465	0.00413716	IBA	response to auxin				RSL2 was expressed concurrently with RSL4 and its expression was controlled by RHD6 and RSL1. Required for root-hair growth.
		AT4G25810	XYLOGLUCAN ENDOTRANSGLYCOSYLASE 6 (XTR6)	1.24328	0.00658463	0.0287931	IEA	ABA				Xyloglucan endotransglycosylase-related protein (XTR6)
		AT3G29180		1.04619	0.000876059	0.00594538	IEA			X		DUF1336 family protein (DUF1336); Defense reponse
		AT3G22160	JASMONATE-ASSOCIATED VQ MOTIF GENE 1 (JAV1)	2.72993	2.88393e-14	4.38668e-12	IGI					VQ motif-containing protein. JAV1 is a repressor of jasmonate-mediated defense responses.
		AT3G10815	BCA2A ZINC FINGER ATL 3 (BTL03)	2.71148	4.42411e-06	7.4634e-05	IEA					RING/U-box superfamily protein
		AT3G03660	WUSCHEL RELATED HOMEOBOX 11 (WOX11)	6.24414	6.31712e-06	0.000100316	IEA, ISS, IEP	auxin		X		WUSCHEL-related homeobox gene family member with 65 amino acids in its homeodomain. Proteins in this family contain a sequence of eight residues (TLPLFPMH) downstream of the homeodomain called the WUS box.
		AT2G43140	(BHLH129)	1.81582	0.0112021	0.0433594	IEP			X		bHLH129 is a nuclear localized basic helix loop helix protein. It has been shown to function as a transcriptional repressor. Overexpression of bHLH129 regulates root elongation and ABA response.
		AT2G44080	ARGOS-LIKE (ARL)	1.47298	0.00118715	0.00757871	IMP		water deprivation, cold, salt stress		X	ARL, a gene similar to ARGOS involved in cell expansion-dependent organ growth. Upregulated by brassinosteroid. Acts downstream of BRI1
		AT2G44840	ETHYLENE-RESPONSIVE ELEMENT BINDING FACTOR 13 (ERF13)	1.9468	0.00233471	0.0128808	TAS				X	ERF (ethylene response factor) subfamily B-3 of ERF/AP2 transcription factor family. The protein contains one AP2 domain. There are 18 members in this subfamily including ATERF-1, ATERF-2, AND ATERF-5. The mRNA is cell-to-cell mobile.
		AT2G45570	CYTOCHROME P450, FAMILY 76, SUBFAMILY C, POLYPEPTIDE 2 (CYP76C2)	3.44746	0.000690481	0.00490478	IEA					CYP76C
		AT2G40670	RESPONSE REGULATOR 16 (RR16)	1.08257	0.000980336	0.00650201	IGI, TAS			X		Response regulator 16, cytokinin response
		AT2G25490	EIN3-BINDING F BOX PROTEIN 1 (EBF1)	1.12317	6.46203e-09	2.44872e-07	IMP				X	F-box protein involved in the ubiquitin/proteasome-dependent proteolysis of EIN3
		AT1G77110	PIN-FORMED 6 (PIN6)	1.04861	0.0104638	0.0412035	IMP, IBA			X		Rate-limiting factor in saturable efflux of auxins. PINs are directly involved of in catalyzing cellular auxin efflux.
		AT1G69260	ABI FIVE BINDING PROTEIN (AFP1)	1.51815	0.00679597	0.0295208	IBA	ABA				ABI five binding protein; involved in ABA signaling
		AT1G50420	SCARECROW-LIKE 3 (SCL3)	1.22354	2.66991e-07	6.54324e-06	IBA, ISS					Scarecrow-like protein (SCL3) Putative transcription factors interacting with the gene product of VHA-B1 (vacuolar ATPase subunit B1; as shown through yeast two-hybrid assay).
		AT1G29860	WRKY DNA-BINDING PROTEIN 71 (WRKY71)	2.39153	0.000676119	0.00482325	IMP, IBA					WRKY Transcription Factor; Group II-c that mediates ethylene signaling and synthesis to hasten leaf senescence.
		AT1G07430	HIGHLY ABA-INDUCED PP2C GENE 2 (HAI2)	1.96329	2.47076e-06	4.53836e-05	IEA, IMP, IBA					Group A protein phosphatase 2C (PP2C) family that is responsible for negatively regulating seed dormancy
		AT4G37540	LOB DOMAIN-CONTAINING PROTEIN 39 (LBD39)	1.06622	4.17071e-05	0.000487068	IEA	IAA				LOB domain-containing protein 39; chromatin remodeling and regulation of pollen tube growth.
		AT1G08410	YEAST LSG1 ORTHOLOGUE 2 (LSG1-2)	1.05951	2.62936e-06	4.77544e-05	IMP, IBA					Large 60S subunit nuclear export GTPase 1 that is required for 40S maturation and is involved in ribosome biogenesis and affects multiple auxin-regulated development processes.
		AT5G48410	GLUTAMATE RECEPTOR 1.3 (GLR1.3)	4.44786	6.32353e-05	0.000684615	ISS, NAS			X		Putative ligand-gated ion channel subunit family
		AT5G54510	DWARF IN LIGHT 1 (DFL1)	2.34006	2.36284e-09	1.00203e-07	IMP					IAA-amido synthase that conjugates Ala, Asp, Phe, and Trp to auxin. Lines overexpressing this gene accumulate IAA-ASP and are hypersensitive to several auxins. Identified as a dominant mutation that displays shorter hypocotyls in light grown plants when compared to wild type siblings.
		AT4G19430		1.74355	0.0047993	0.0225969	IEA	IAA				Hypothetical protein; Response to light stimulus
		AT1G34180	NAC DOMAIN CONTAINING PROTEIN 16 (NAC016)	3.00668	1.96514e-19	8.82154e-17	IMP			X		NAC domain containing protein 16
		AT2G29110	GLUTAMATE RECEPTOR 2.8 (GLR2.8)	2.13208	6.75032e-06	0.000106279	ISS, NAS			X		Putative ligand-gated ion channel subunit family
		AT5G39520	CHLOROPLAST-LOCALIZED SENESCENCE-ASSOCIATED PROTEIN (CSAP)	2.74997	0.00348545	0.01747	IMP					Plastid localized transmembrane protein involved in ABA mediated leaf senescence and stomatal movement.
		AT2G29120	GLUTAMATE RECEPTOR 2.7 (GLR2.7)	1.2168	0.000154195	0.00143986	ISS, NAS					Putative ligand-gated ion channel subunit family
		AT3G12320	NIGHT LIGHT-INDUCIBLE AND CLOCK-REGULATED GENE 3 (LNK3)	1.91649	1.25199e-05	0.000176845	IEP		heat, water deprivation, salt stress	X		Member of a small gene family. Appears to be clock regulated.Somewhat redundant with LNK1/2 though more like LNK4 in having affects on biomass accumulation and phototrophism.
		AT2G29090	CYTOCHROME P450, FAMILY 707, SUBFAMILY A, POLYPEPTIDE 2 (CYP707A2)	3.20668	2.33033e-15	4.24651e-13	IDA			X		ABA 8'-hydroxylase activity, involved in ABA catabolism. Member of the CYP707A gene family.
		AT2G12190		1.40382	4.32215e-05	0.000500624	IBA, IEA	ABA	light stimulus			Cytochrome P450 superfamily protein
Chloroplast| plastid|generation of precursor metabolites and energy|Response to light stimulus	Chloroplast; plastid; chloroplast outer membrane; thylakoid; generation of precursor metabolites and energy; mitochondrial electron transport, ubiquinol to cytochrome c; alternative respiration; hydrolase activity; negative regulation of chlorophyll catabolic process; DNA transcriptional activity; chlorophyllase activity; response to light stimulus; transferase activity; ligand-gated monoatomic i…	AT1G11070	HYDROXYPROLINE-RICH GLYCOPROTEIN FAMILY	1.99929	0.00246373	0.0134196	IBA			X		Hydroxyproline-rich glycoprotein family protein, found in plant cell walls
		AT1G24090	(RNH1C)	2.56119	0.0012033	0.00766586	IDA					RNase H family protein
		AT5G25450		1.3483	0.000837038	0.00572489	IBA			X		Cytochrome bd ubiquinol oxidase, 14kDa subunit, Component of the ubiquinol-cytochrome c oxidoreductase, a multisubunit transmembrane complex that is part of the mitochondrial electron transport chain which drives oxidative phosphorylatio
		AT1G10070	BRANCHED-CHAIN AMINO ACID TRANSAMINASE 2 (BCAT-2)	1.3016	0.00538939	0.0246746	IGI, IEA			X		Chloroplast branched-chain amino acid aminotransferase. Complements the yeast leu/iso-leu/val auxotrophy mutant. Involved in cell wall development.
		AT1G67810	SULFUR E2 (SUFE2)	1.63848	8.3615e-05	0.000861665	IDA				X	Protein capable of stimulating the cysteine desulfurase activity of CpNifS (AT1G08490) in vitro. SufE2:GFP localizes to the chloroplasts where it is likely to play a role in iron-sulfur cluster assembly
		AT2G18660	PLANT NATRIURETIC PEPTIDE A (PNP-A)	2.22989	1.44426e-06	2.86132e-05	IDA					PNP-A (Plant Natriuretic Peptide A). PNPs are a class of systemically mobile molecules distantly related to expansins; their biological role has remained elusive. PNP-A contains a signal peptide domain and is secreted into the extracellular space.
		AT2G42790	CITRATE SYNTHASE 3 (CSY3)	1.21892	2.78963e-08	8.99178e-07	IGI					Peroxisomal citrate synthase that is expressed throughout seedling and shoot development.
		AT3G15000	RNA-EDITING FACTOR INTERACTING PROTEIN 1 (RIP1)	1.0883	4.40426e-08	1.36007e-06	IMP	JA			X	RIP1 (RNA-editing factor interacting protein 1). Involved in chloroplast and mitochondrial RNA editing
		AT3G18830	POLYOL/MONOSACCHARIDE TRANSPORTER 5 (PMT5)	1.00878	2.8699e-07	6.95007e-06	IMP					Plasma membrane-localized polyol/cyclitol/monosaccharide-H+-symporter.
		AT3G60140	DARK INDUCIBLE 2 (DIN2)	4.38004	9.61565e-05	0.000968574	IBA			X	X	Beta-glucosidase and is a member of glycoside hydrolase family 1.
		AT4G03320	TRANSLOCON AT THE INNER ENVELOPE MEMBRANE OF CHLOROPLASTS 20-IV (tic20-IV)	2.57773	2.47165e-08	8.05146e-07						Encodes a component of the TIC (translocon at the inner envelope membrane of chloroplasts) protein translocation machinery mediating the protein translocation across the inner envelope of plastids.
		AT4G11910	NONYELLOWING 2 (NYE2)	2.64457	1.27482e-05	0.000179107	IMP					Acts antagonistically with SGR1 to balance chlorophyll catabolism in chloroplasts with the dismantling and remobilizing of other cellular components in senescing leaf cells.
		AT4G36650	PLANT-SPECIFIC TFIIB-RELATED PROTEIN (PBRP)	1.16211	4.88104e-06	8.13729e-05	IEA			X		Similarity to the general transcription factor TFIIB. pBRP binds rDNA sequences in vitro. pBRP has been localized to the outer face of the plastid membrane with GFP fusion however, under conditions of proteosome inhibition it is found in the nucleus.
		AT5G43860	CHLOROPHYLLASE 2 (CLH2)	2.88937	3.86159e-20	1.97424e-17	IDA					Chlorophyllase, the first enzyme in chlorophyll degradation. It catalyzes the hydrolysis of the ester bond to chlorophyllide and phytol. .
		AT5G44780	MULTIPLE ORGANELLAR RNA EDITING FACTOR 4 (MORF4)	1.06925	0.000545948	0.00406973	IBA	JA, ABA		X		Member of MORF family consisting of of nine full-length proteins encoded in the nuclear genome.
		ATCG00190	RNA POLYMERASE SUBUNIT BETA (RPOB)	1.62954	0.000508006	0.00383191	IBA	ABA	water deprivation, salt stress			Chloroplast DNA-dependent RNA polymerase B subunit. The transcription of this gene is regulated by a nuclear encoded RNA polymerase. This gene has been transferred to mitochondrial genome during crucifer evolution.
		ATCG00800	RESISTANCE TO PSEUDOMONAS SYRINGAE 3 (RPS3)	1.65575	0.00285088	0.0149744	IDA		water deprivation, oxidative stress, wounding			Chloroplast ribosomal protein S3, a constituent of the small subunit of the ribosomal complex
		ATCG01130	(YCF1.2)	2.10157	0.00365416	0.018128	IDA		water deprivation, oxidative stress, wounding			Ycf1 protein, chloroplast envelope
		AT2G29100	GLUTAMATE RECEPTOR 2.9 (GLR2.9)	2.22042	0.00513396	0.0237952	ISS			X		Putative ligand-gated ion channel subunit family
		AT2G40520	(NTP2)	1.48861	4.66774e-08	1.43183e-06	IEA		water deprivation, osmotic stress, salt stress	X		Nucleotidyltransferase family protein
		AT5G48400	(ATGLR1.2)	2.46315	2.28891e-05	0.000292551	NAS			X		Putative ligand-gated ion channel subunit family
		AT5G47920		5.27783	1.02747e-08	3.62271e-07	IEA		wounding, oxidative stress			Transcription elongation factor
		AT5G15850	CONSTANS-LIKE 1 (COL1)	1.18529	0.00153014	0.00927304	IBA, ISS, IMP					Homologous to the flowering-time gene CONSTANS.
		AT5G09530	PRO-GLU-LEU|ILE|VAL-PRO-LYS 1 (PELPK1)	3.94078	5.12812e-07	1.15808e-05	IMP		wounding			Unique protein which contains 36 repeats of a unique pentapeptide (Pro-Glu-Leu|Ile|Val-Pro-Lys). Involved in growth and development.
		AT4G35840	ARABIDOPSIS TOXICOS EN LEVADURA 26 (ATL26)	1.62107	5.37869e-07	1.2102e-05	IEA		cold, water deprivation, salt stress , cold acclimation	X		RING/U-box superfamily protein
		AT3G53310	(REM16)	1.27433	5.31753e-06	8.76179e-05	IMP					B3 domain transcription factor that binds to and regulates the expression of SOC1 and FT.
		AT3G57230	AGAMOUS-LIKE 16 (AGL16)	1.29226	1.88714e-10	1.07392e-08	IEA			X		MADS-box transcription factor. Expressed in leaf, root and stem, with higher RNA accumulation in guard cells and trichomes.
		AT3G23290	LIGHT SENSITIVE HYPOCOTYLS 4 (LSH4)	2.47515	3.37499e-18	1.21797e-15	IBA, IMP					LIGHT-DEPENDENT SHORT HYPOCOTYLS-like protein (DUF640), Probable transcription regulator that acts as a developmental regulator by promoting cell growth in response to light
		AT3G20100	CYTOCHROME P450, FAMILY 705, SUBFAMILY A, POLYPEPTIDE 19 (CYP705A19)	1.91563	5.9303e-17	1.6051e-14	IEA				X	Member of CYP705A
		AT3G09600	REVEILLE 8 (RVE8)	1.6758	0.00494676	0.0231196	IMP			X		MYB-like transcription factor similar to CIRCADIAN CLOCK-ASSOCIATED1 (CCA1) and ELONGATED HYPOCOTYL (LHY).
		AT3G03640	BETA GLUCOSIDASE 25 (BGLU25)	2.20214	7.54964e-27	1.26319e-23	IBA					Beta-glucosidase (GLUC).
		AT2G44830	PROTEIN KINASE ASSOCIATED WITH BRX (PAX)	1.18856	1.15093e-05	0.000165362	IMP			X		AGCVIII kinase involved in the pulse-induced first positive phototropism. Plasma-membrane-associated element of a molecular rheostat that modulates auxin flux through developing protophloem sieve elements (PPSEs) while interacting with BRX, thereby timing PPSE differentiation. Activates PIN-mediated auxin efflux.
		AT2G41250		1.07673	0.000286671	0.00238741	IEA					Haloacid dehalogenase-like hydrolase (HAD) superfamily protein
		AT1G02850	BETA GLUCOSIDASE 11 (BGLU11)	1.86167	1.01257e-07	2.81091e-06	IEA			X		Beta glucosidase 11
		AT1G13830		3.40322	4.50075e-08	1.38522e-06	IEA, ND			X		Carbohydrate-binding X8 domain superfamily protein
		AT1G07180	ALTERNATIVE NAD(P)H DEHYDROGENASE 1 (NDA1)	1.48939	0.000726244	0.00509783	ISS, IEP,IBA					Internal NAD(P)H dehydrogenase in mitochondria.
		AT1G77960		1.42699	0.00718435	0.030808	ND			X		Repressor ROX1-like protein
		AT2G29950	ELF4-LIKE 1 (ELF4-L1)	1.23126	0.0122379	0.0463088	IBA					Member of a small family of proteins containing DUF1313 domain. Involved in flowering time.
		AT2G31380	SALT TOLERANCE HOMOLOGUE (STH)	1.293	5.94703e-05	0.000650638	ISS, IDA					B-box zinc finger protein that interacts with COP1. contains a novel 11 amino acid motif at the C-terminus (also found at the N-terminus of HY5) that is involved in the COP1 interaction.
		AT1G61800	GLUCOSE-6-PHOSPHATE/PHOSPHATE TRANSLOCATOR 2 (GPT2)	2.44402	2.1278e-05	0.000276373	IEP, IMP, IDA, ISS, IBA			X	X	Glucose6-Phosphate/phosphate transporter 2. Expression is upregulated in the shoot of cax1/cax3 mutant
		AT1G78815	LIGHT SENSITIVE HYPOCOTYLS 7 (LSH7)	3.33124	0.0108755	0.0424164	ISS, IEA, IBA, ND		light stimulus			LIGHT-DEPENDENT SHORT HYPOCOTYLS-like protein (DUF640), belongs to the plant homeotic and developmental regulators ALOG protein family.
		AT2G06255	ELF4-LIKE 3 (ELF4-L3)	1.57067	0.000552724	0.00411026	IEA, IGI, IBA					DUF1313 domain containing protein; involved in flowering time regulation
		AT2G21560		1.24646	0.000409256	0.00320799	IEA					Nucleolar-like protein
		AT1G02690	IMPORTIN ALPHA ISOFORM 6 (IMPA-6)	1.52561	0.00189737	0.0109711	IEA			X		Putative importin alpha isoform. When overexpressed can rescue the impa-4 decreased transformation susceptibility phenotype. Involved in agrobaterium-mediated plant transformation
		AT1G32740		2.12559	0.00115767	0.00741884	IBA, IEA			X		SBP (S-ribonuclease binding protein) family protein, ubiquitin-protein transfer activity
		AT1G14490	AT-HOOK MOTIF NUCLEAR LOCALIZED PROTEIN 28 (AHL28)	3.25774	3.50503e-05	0.00042286	IBA, IEA			X		Putative AT-hook DNA-binding family protein
		AT3G13080	ATP-BINDING CASSETTE C3 (ABCC3)	1.44306	8.83503e-11	5.58793e-09	IDA			X		ATP-dependent MRP-like ABC transporter able to transport glutathione-conjugates as well as chlorophyll catabolites. The expression of this gene is upregulated by herbicide safeners such as benoxacor and fenclorim.
		AT1G15760		3.1467	0.000545543	0.00406836	IEA					Sterile alpha motif (SAM) domain-containing protein
		AT1G22500	ARABIDOPSIS TOXICOS EN LEVADURA 15 (ATL15)	1.44069	4.30243e-05	0.000498968	IEP, IDA					C3HC4-type RING zinc finger factor. it is induced in response to light and ascorbate stimulus.
RNA metabolic process|DNA-binding transcription factor activity|Translation|Regulation of gene expression|Epigenetic	DNA-binding transcription factor activity; anatomical structure development; nucleobase-containing compound metabolic process; negative regulation of transcription by RNA polymerase II; histone deacetylase activity; histone acetyltransferase activity; nucleus, GO:0003700, GO:0006355, GO:0006357, GO:0009909, GO:0009965,GO:0000981, GO:0090575, GO:0010087,GO:0016602,GO:0019748, GO:0000118, GO:000713…	AT1G08290	WIP DOMAIN PROTEIN 3 (WIP3)	2.53636	6.85786e-09	2.5759e-07	ISS, TAS					WIP domain protein 3
		AT1G05710		1.3291	0.000771261	0.00534855	IBA			X		Basic helix-loop-helix (bHLH) DNA-binding superfamily protein
		AT1G06180	MYB DOMAIN PROTEIN 13 (MYB13)	1.80864	0.000737273	0.00515167	ISS					Member of MYB3R- and R2R3- type MYB- encoding genes
		AT1G01030	NGATHA3 (NGA3)	1.28648	0.00457176	0.0217931	ISS, IGI, IMP, IEA		cold	X		Member of the RAV family of DNA binding proteins. Contains B3 domain. Component of transcriptional regulatory complex directing stigma development
		AT1G10585		2.40377	3.28549e-05	0.000399666	IBA, ISS			X		Basic helix-loop-helix (bHLH) DNA-binding superfamily protein
		AT1G28370	ERF DOMAIN PROTEIN 11 (ERF11)	1.34044	0.0123512	0.0466209	IEP, IEA, ISS, TAS, IEA			X		Member of the ERF (ethylene response factor) subfamily B-1 of ERF/AP2 transcription factor family. The protein contains one AP2 domain. There are 15 members in this subfamily including ATERF-3, ATERF-4, ATERF-7, and leafy petiole.
		AT3G18610	NUCLEOLIN LIKE 2 (NUC-L2)	1.76134	0.000626792	0.00454535	IDA			X		ATNUC-L2 (NUCLEOLIN LIKE 2).
		AT2G17040	NAC DOMAIN CONTAINING PROTEIN 36 (NAC036)	1.65662	1.70871e-08	5.75985e-07	IEA				X	NAC transcription factor family and more specifically, the ONAC022 subfamily. Involved in leaf and inflorescence stem morphogenesis. The mRNA is cell-to-cell mobile.
		AT1G47890	RECEPTOR LIKE PROTEIN 7 (RLP7)	2.83212	0.0010595	0.00691739	ISS					Receptor like protein 7
		AT5G02850	MEDIATOR 4 (MED4)	1.10546	2.75705e-07	6.70868e-06	IBA					Hydroxyproline-rich glycoprotein family protein
		AT4G02660	BEACH-DOMAIN HOMOLOG A2 (BCHA2)	1.81304	7.59057e-05	0.000793177				X		Beige/BEACH and WD40 domain-containing protein
		AT5G13820	TELOMERIC DNA BINDING PROTEIN 1 (TBP1)	1.76348	0.000109967	0.00108174				X		Protein that specifically binds plant telomeric DNA repeats. It has a single Myb telomeric DNA-binding (SANT) domain in C-terminus that prefers the sequence TTTAGGG. Single Myb Histone (SMH) gene family member.
		AT3G13782	NUCLEOSOME ASSEMBLY PROTEIN1;4 (NAP1;4)	1.04421	0.00781053	0.0327903	IDA		water deprivation, wounding, osmotic stress	X		Plants mutated in three ubiquitously expressed NAP1 genes (NAP1;1~NAP1;3) and organ-specifically expressed NAP1;4 gene show hypersensitivity to genotoxic stresses including UV and DSB-inducing agent Bleomycin.
		AT1G48000	MYB DOMAIN PROTEIN 112 (MYB112)	1.90649	0.00300569	0.0155892	ISS					Putative transcription factor (MYB112).
		AT1G49900		2.83109	0.00051957	0.00390793	IBA					C2H2 type zinc finger transcription factor family
		AT1G56170	NUCLEAR FACTOR Y, SUBUNIT C2 (NF-YC2)	1.29369	3.74334e-06	6.49431e-05	ISS, IBA			X		Protein with similarity to a subunit of the CCAAT promoter motif binding complex of yeast.
		AT1G66600	ABA OVERLY SENSITIVE MUTANT 3 (ABO3)	4.88968	3.40352e-14	5.01135e-12	IBA, ISS					A member of WRKY Transcription Factor; Group III. Involved in the regulation of plant responses to ABA and drought stress.
		AT4G31520		1.86445	0.00488592	0.0229109	IBA			X		SDA1 family protein; required for 60S pre-ribosomal subunit export to the cytoplasm
		AT4G13890	EMBRYO SAC DEVELOPMENT ARREST 37 (EDA36)	3.49725	4.01144e-07	9.35749e-06	IEA			X		Pyridoxal phosphate (PLP)-dependent transferases superfamily protein
		AT1G69490	NAC-LIKE, ACTIVATED BY AP3/PI (NAP)	1.61599	0.00205439	0.0116809	IMP				X	NAC transcription factor gene family. It is expressed in floral primordia and upregulated by AP3 and PI. Its expression is associated with leaf senescence
		AT1G69580		1.13475	2.9118e-05	0.000358234	TAS			X		Homeodomain-like superfamily protein
		AT1G72830	NUCLEAR FACTOR Y, SUBUNIT A3 (NF-YA3)	1.70504	1.62162e-09	7.19179e-08	IBA			X		Subunit of CCAAT-binding complex, binds to CCAAT box motif present in some plant promoter sequences.
		AT2G04890	SCARECROW-LIKE 21 (SCL21)	1.03655	1.43654e-05	0.000198345	TAS					Scarecrow-like protein (SCL21). Member of GRAS gene family.
		AT2G22850	BASIC LEUCINE-ZIPPER 6 (bZIP6)	1.51352	0.000179002	0.00162652	IBA			X		Basic leucine-zipper 6
		AT2G23000	SERINE CARBOXYPEPTIDASE-LIKE 10 (scpl10)	1.53117	0.0110639	0.0429509	IEA			X		Serine carboxypeptidase-like 10
		AT2G24260	LJRHL1-LIKE 1 (LRL1)	1.65348	1.22323e-06	2.4713e-05	IMP			X		Basic helix-loop-helix (bHLH) protein that regulates root hair and sperm cell development.
		AT2G24300	(CBP60E)	1.46326	0.00987725	0.0394854	IBA			X		Calmodulin-binding protein
		AT2G34830	WRKY DNA-BINDING PROTEIN 35 (WRKY35)	4.03528	0.000497562	0.00376393	ISS			X		WRKY Transcription Factor; Group II-e
		AT2G28510	DOF PROTEIN 2.1 (DOF2.1)	1.96496	4.54104e-17	1.26633e-14	ISS					DOF transcription factor with a conserved zinc finger (ZF) DNA-binding domain.
		AT2G34140	CYCLING DOF FACTOR 4 (CDF4)	2.28881	8.75398e-05	0.000894101	ISS					CDF4 is member of the group II DOF transcription factor family is involved in regulation of differentiation root columella cells. It is a direct target of the transcriptional repressor WOX5. CDF4 itself is a transcriptional repressor that appears to repress root columella stem cell identity. Ectopic expression of CDF leads to premature differentiation of root columella cells.
		AT2G36080	ABNORMAL SHOOT 2 (ABS2)	2.52354	1.32091e-12	1.29316e-10	ISS		water deprivation, wounding	X		B3 DNA-binding domain transcription factor. Has transcription repressor activity.
		AT2G40200		1.64213	0.00647054	0.0283886	ISS					Basic helix-loop-helix (bHLH) DNA-binding superfamily protein
		AT3G01600	NAC DOMAIN CONTAINING PROTEIN 44 (NAC044)	4.58443	1.74813e-06	3.33412e-05	IEA					NAC domain containing protein 44
		AT3G01970	WRKY DNA-BINDING PROTEIN 45 (WRKY45)	1.87945	0.000243708	0.00209307	ISS					WRKY Transcription Factor; Group I
		AT3G04060	NAC DOMAIN CONTAINING PROTEIN 46 (NAC046)	2.09005	1.45424e-06	2.87489e-05	ISS					NAC046 is a member of the NAC domain containing family of transcription factors. It was identified in a screen for regulators of chlorophyll protein gene expression. Mutants in NAC046 have delayed senescence and increased CHL content suggesting a role in regulation of senescence and chlorophyll degradation.
		AT3G04420	NAC DOMAIN CONTAINING PROTEIN 48 (NAC048)	2.59815	6.4568e-05	0.00069577	ISS			X		NAC domain containing protein 48
		AT3G11580	NGATHA-LIKE PROTEIN2 (NGAL2)	1.26351	0.000337489	0.00274238	IPI			X		SOD7 encodes nuclear localized B3 DNA binding domain and a transcriptional repression motif. Belongs to the RAV gene family. Functions in regulation of seed size and binds to and represses KLU. Transcription repressor involved in regulation of inflorescence architecture.
		AT3G15500	NAC DOMAIN CONTAINING PROTEIN 3 (NAC3)	3.9251	3.53509e-06	6.1613e-05	ISS				X	ATAF-like NAC-domain transcription factor that doesn't contain C-terminal sequences shared by CUC1, CUC2 and NAM. Note: this protein (AtNAC3) is not to be confused with the protein encoded by locus AT3G29035, which, on occasion, has also been referred to as AtNAC3. The mRNA is cell-to-cell mobile.
		AT3G54990	SCHLAFMUTZE (SMZ)	1.63129	0.00532143	0.0244446	TAS			X		AP2 domain transcription factor that can repress flowering. SMZ and its paralogous gene, SNARCHZAPFEN (SNZ), share a signature with partial complementarity to the miR172 microRNA, whose precursor is induced upon flowering.
		AT3G61630	CYTOKININ RESPONSE FACTOR 6 (CRF6)	1.46838	1.05906e-05	0.000154699	IGI					CRF6 encodes one of the six cytokinin response factors. CRF5 belongs to the AP2/ERF superfamily of the transcriptional factors. CRF proteins rapidly relocalize to the nucleus in response to cytokinin. Analysis of loos-of-function mutants revealed that the CRFs function redundantly to regulate the development of embryos, cotyledons and leaves.
		AT5G05130		1.44813	1.90702e-05	0.000251423	IBA		salt stress, water deprivation			DNA/RNA helicase protein
		AT4G08250		1.80396	0.00263198	0.0140821	IBA					GRAS family transcription factor
		AT4G17500	ETHYLENE RESPONSIVE ELEMENT BINDING FACTOR 1 (ERF-1)	1.99784	1.60341e-07	4.21581e-06	IEP				X	ERF (ethylene response factor) subfamily B-3 of ERF/AP2 transcription factor family (ATERF-1). The protein contains one AP2 domain. There are 18 members in this subfamily including ATERF-1, ATERF-2, AND ATERF-5. The mRNA is cell-to-cell mobile.
		AT4G34590	G-BOX BINDING FACTOR 6 (GBF6)	2.01297	5.60276e-22	3.81921e-19	ISS, IMP					Basic domain leucine zipper (bZip) transcription factor bZIP11. Translation is repressed by sucrose that results in ribosome stalling in the uORF2. Directly regulates gene expression of ASN1 and ProDH2, which are enzyme-coding genes involved in amino acid metabolism. Susceptibility factor during Pseudomonas syringae infection.
		AT4G37180	ULT1 INTERACTING FACTOR 1 (UIF1)	2.09804	1.47376e-11	1.1255e-09	ISS			X		Myb-domain containing member of the GARP G2-like subfamily of transcription factors. Interacts with ULT1 and binds to the WUS promoter. UIF1 binding domains are also found in CUC and AG promoters suggesting they are also direct targets.
		AT4G37730	BASIC LEUCINE-ZIPPER 7 (bZIP7)	2.46961	1.09073e-05	0.00015857	IBA					Basic leucine-zipper 7
		AT5G02460	PHLOEM EARLY DOF 2 (PEAR2)	1.18054	0.00184884	0.0107615	IMP					PEAR protein involved in the formation of a short-range concentration gradient that peaks at protophloem sieve elements, and activates gene expression that promotes radial growth. Locally promotes transcription of inhibitory HD-ZIP III genes, and thereby establishes a negative-feedback loop that forms a robust boundary that demarks the zone of cell division.
		AT5G53290	CYTOKININ RESPONSE FACTOR 3 (CRF3)	2.8569	0.00335379	0.0169765	ISS	ABA	heat			ERF (ethylene response factor) subfamily B-5 of ERF/AP2 transcription factor family. The protein contains one AP2 domain. There are 7 members in this subfamily. CRF proteins relocalize to the nucleus in response to cytokinin.
		AT5G58620	TANDEM ZINC FINGER PROTEIN 9 (TZF9)	1.95913	7.86335e-14	1.04119e-11	ISS	ABA				Involved in control of defence gene expression post-transcriptionally through release from translation arrest within TZF9-PAB2-containing RNA granules. TZF9 shows phospho-mobility shift after flg22 treatment, inferred to be caused by phosphorylation through MPK3 and/or MPK6. The major MPK3/6-targeted phospho-sites are S181, S323, S343, S352, S356, S362 and S377.
		AT5G60040	NUCLEAR RNA POLYMERASE C1 (NRPC1)	1.31278	1.70459e-07	4.41872e-06	IEA			X		Subunit of RNA polymerase III (aka RNA polymerase C).
		AT5G60470	EGRET (EGRET)	2.07504	0.00108591	0.00705127	ISS			X		C2H2 and C2HC zinc fingers superfamily protein
		AT5G62020	HEAT SHOCK TRANSCRIPTION FACTOR B2A (HSFB2A)	1.10523	0.00103277	0.00677625	ISS				X	Heat Stress Transcription Factor (Hsf) family
		AT5G60200	TARGET OF MONOPTEROS 6 (TMO6)	1.23776	4.37548e-05	0.000505211	ISS					Dof-type transcription factor. PEAR protein involved in the formation of a short-range concentration gradient that peaks at protophloem sieve elements, and activates gene expression that promotes radial growth. Locally promotes transcription of inhibitory HD-ZIP III genes, and thereby establishes a negative-feedback loop that forms a robust boundary that demarks the zone of cell division.
		AT5G66870	ASYMMETRIC LEAVES 2-LIKE 1 (ASL1)	6.09593	1.6668e-05	0.00022557	IMP					LOB domain protein whose overexpression results in KNOX gene repression. Overexpression also results in plants with hyponastic leaves, downward pointing flowers and reduced apical dominance. May be involved in the transcriptional regulation of the homeobox gene BP (brevipedicellus) during lateral organ differentiation. Acts together with AS2 in proximal-distal symmetry determination.
		AT2G38250		2.29573	5.65272e-05	0.000624479	ISS					Homeodomain-like superfamily protein
		AT1G64620	(DOF1.8)	1.41573	9.30898e-06	0.00013873	TAS					Plant-specific Dof transcription factor which regulates vascular cell di#erentiation and lignin biosynthesis.
		AT1G33420		1.38148	2.18962e-05	0.00028276	IEA			X		RING/FYVE/PHD zinc finger superfamily protein
		AT1G10540	NUCLEOBASE-ASCORBATE TRANSPORTER 8 (NAT8)	2.66447	0.00175523	0.0103211	IEA, ISS			X		Nucleobase-ascorbate transporter 8, plasmodesmal proteome, highly expressed in ovules, endosperm and embry
		AT1G46264	HEAT SHOCK TRANSCRIPTION FACTOR B4 (HSFB4)	1.3181	1.75032e-05	0.000235315	IBA, ISS					SCHIZORIZA, a member of Heat Shock Transcription Factor (Hsf) family. Functions as a nuclear factor regulating asymmetry of stem cell divisions.
		AT1G78310	VQ MOTIF-CONTAINING PROTEIN 9 (VQ9)	1.94469	1.46962e-13	1.86541e-11	ND		salt stress			VQ motif-containing protein, intracellular potassium ion homeostasis
		ATCG00740	RNA POLYMERASE SUBUNIT ALPHA (RPOA)	1.3975	0.0123405	0.0466091	TAS					RNA polymerase alpha subunit
		AT4G00390		2.14903	0.00944567	0.038041	TAS					GeBP family, DNA-binding storekeeper protein-related transcriptional regulator
		AT1G05420	OVATE FAMILY PROTEIN 12 (OFP12)	1.33503	0.00284717	0.014972	IDA			X		Ovate family protein 12,Transcriptional repressor that regulates multiple aspects of plant growth and development through the regulation of BEL1-LIKE (BLH) and KNOX TALE (KNAT) homeodomain transcription factors.
		AT1G27045	HOMEOBOX PROTEIN 54 (ATHB54)	2.34888	0.000304549	0.00251355	IBA			X		ATHB54, a member of the homeodomain leucine zipper (HD-Zip) family protein. Please note that this locus was split from AT1G27050 in the TAIR10 genome release (2010). Affymetrix ATH1 Probe Set linked to symbol ATHB54 is in fact directed against the product of the AT1G27050 locus (the mRNA coding for the RNA-recognition-motif protein).
		AT3G08947		1.04421	0.000389947	0.00308687	IBA			X		ARM repeat superfamily protein
		AT1G11100	SNF2-RING-HELICASE?LIKE 5 (FRG5)	1.34854	0.00528864	0.0243452	IBA			X		SNF2 domain-containing protein / helicase domain-containing protein / zinc finger protein-like protein
		AT3G27250	(AITR1)	1.70761	0.0120882	0.045854	IDA			X		ABA&#8208;induced transcription repressor that acts as feedback regulator in ABA signalling.
		AT2G47870	(ROXY5)	1.49279	0.0129106	0.0482574	IDA					CC-type glutaredoxin (ROXY) family that has been shown to interact with the transcription factor TGA2 and suppress ORA59 promoter activity.
		AT5G13080	WRKY DNA-BINDING PROTEIN 75 (WRKY75)	3.99101	8.55303e-07	1.8262e-05	IMP	JA	salt stress, water deprivation , freezing			WRKY75 is one of several transcription factors induced during Pi deprivation. It is nuclear localized and regulated differentially during Pi starvation. RNAi mediated suppression of WRKY75 made the plants more susceptible to Pi stress as indicated by the higher accumulation of anthocyanin during Pi starvation.
		AT2G41370	BLADE ON PETIOLE2 (BOP2)	1.13615	7.93057e-05	0.00082418	IGI, IMP		water deprivation			BOP2, a cytoplasmic and nuclear-localized NPR1 like protein with BTB/POZ domain and ankyrin repeats. Interacts with BOP1 and appears to be genetically redundant with BOP1.bop1/bop2 double mutants have longer leaves, often with leaflets on the petiole, asymmetric flowers with extra organs and no nectaries. Also defective in floral organ abscission. BOP1/2 promotes floral meristem fate and determin…
		AT2G06510	REPLICATION PROTEIN A 1A (RPA1A)	1.06188	5.33014e-05	0.000595998	IGI			X		Replication Protein A that is involved in meiosis I in pollen mother cells. rpa1a mutants have a reduced number of class I crossovers. The protein is located in chromatin-associated foci in early leptotene and can be detected in these foci until late pachytene of meiosis I.
		AT5G61070	HISTONE DEACETYLASE OF THE RPD3/HDA1 SUPERFAMILY 18 (HDA18)	1.77459	0.00328449	0.0167139	IBA, ISS, IMP, IDA					Protein with similarity to histone deacetylases, a class of chromatin remodeling factors which act on H3/H4 histones. Class II RPD3-like family HDAC member which controls negative responses to salinity stress. Expressed in roots where it appears to regulate the expression of epidermal cell fate genes controlling hair cell differentiation.
		AT1G46480	WUSCHEL RELATED HOMEOBOX 4 (WOX4)	1.51202	0.00022461	0.00196015	ISS			X		WOX4, a WUSCHEL-related homeobox gene family member with 65 amino acids in its homeodomain. Proteins in this family contain a sequence of eight residues (TLPLFPMH) downstream of the homeodomain called the WUS box. This protein also contains an acidic domain approximately 10 residues upstream of the WUS box. Part of the TDIF-TDR-WOX4 signaling pathway that plays a crucial role in the maintenance o…
	RNA metabolic process; Translation; RNA methyltransferase activity; RNA nuclease activity;maturation of 5.8S Rrna; RNA secondary structure unwinding, snoRNA splicing or binding; translational repressor activity; translation elongation factor activity, GO:0016070 GO:0008650, GO:0004540, GO:0000466, GO:0030515,GO:0016435, GO:0008649, GO:0010501, GO:0034247, GO:0031429, GO:0034513, GO:0017148, GO:19…	AT1G33790	JACALIN-RELATED LECTIN	1.45172	0.00905807	0.036794	IEA, ND			X		Jacalin lectin family protein
		AT5G60250		4.51221	5.3953e-18	1.87359e-15	IEA					Zinc finger (C3HC4-type RING finger) family protein
		AT5G45990		1.634	0.00120412	0.00766847	IBA			X		Crooked neck protein, putative / cell cycle protein
		AT5G23880	CLEAVAGE AND POLYADENYLATION SPECIFICITY FACTOR 100 (CPSF100)	1.03827	2.22215e-06	4.13536e-05	IBA					Similar to the 100kD subunit of cleavage and polyadenylation specificity factor (CPSF), the factor responsible for the recognition of the AAUAAA motif during mRNA polyadenylation. The protein interacts with a portion of a nuclear poly(A) polymerase. It is likely to be a part of the mRNA 3'end formation apparatus.
		AT5G14540	FLOE2 (FLOE2)	1.00217	3.19731e-06	5.68016e-05	IEA					Basic salivary proline-rich-like protein (DUF1421)
		AT3G07750	RIBOSOMAL RNA PROCESSING 42 (RRP42)	1.01661	0.00617761	0.0273381	IBA			X		3-5-exoribonuclease family protein
		AT1G03530	NUCLEAR ASSEMBLY FACTOR 1 (NAF1)	1.15078	6.12077e-07	1.35075e-05	IBA, IEA					Nuclear assembly factor 1
		AT1G80660	H(+)-ATPASE 9 (HA9)	3.69163	5.33245e-07	1.20127e-05	IEA			X		H[+]-ATPase 9
		AT2G02230	PHLOEM PROTEIN 2-B1 (PP2-B1)	1.81674	9.51898e-06	0.000141174	IEA					Phloem protein 2-B1
		AT2G07715		2.2145	0.00187014	0.0108546	IDA					Nucleic acid-binding, OB-fold-like protein, mitochondrial, mRNA binding, ribosome constituent
		AT2G19570	CYTIDINE DEAMINASE 1 (CDA1)	1.06117	7.99366e-06	0.000122603	IDA					Cytidine deaminase that deaminates cytidine and deoxycytidine and is competitively inhibited by cytosine-containing compounds. Ethylene-activated signaling pathway
		AT3G12860		1.39768	0.00208433	0.0118001	IBA					NOP56-like pre RNA processing ribonucleoprotein
		AT1G64490		1.03514	0.00923575	0.0373509	ISM					DEK, chromatin associated protein
		AT3G48835		2.41287	0.00290335	0.0151951	IBA		oxidative stress			Polynucleotide adenylyltransferase domain/RNA recognition motif protein
		AT3G57150	HOMOLOGUE OF NAP57 (NAP57)	1.22053	3.11694e-09	1.27767e-07	IBA					Putative pseudouridine synthase (NAP57); telomere maintenance
		AT4G05540		5.57671	1.26076e-38	7.73479e-35	IEA					P-loop containing nucleoside triphosphate hydrolases superfamily protein
		AT4G25630	FIBRILLARIN 2 (FIB2)	1.12387	0.00874085	0.035766	ISS, IBA, IDA				X	Fibrillarin, a key nucleolar protein in eukaryotes which associates with box C/D small nucleolar RNAs (snoRNAs) directing 2'-O-ribose methylation of the rRNA. This gene also encodes a novel box C/D snoRNA, U60.2f in its fifth intron that accumulates in seedlings and that their targeted residue on the 25 S rRNA is methylated
		AT5G06420		1.01925	0.0128899	0.0481996	IBA			X		Zinc finger (CCCH-type/C3HC4-type RING finger) family protein
		AT5G56510	PUMILIO 12 (PUM12)	7.02343	5.13939e-08	1.53556e-06	IBA			X		Pumilio (APUM) proteins containing PUF domain (eight repeats of approximately 36 amino acids each). PUF proteins regulate both mRNA stability and translation through sequence-specific binding to the 3' UTR of target mRNA transcripts.
		AT5G60390	(EF1ALPHA)	1.24769	1.7886e-11	1.33374e-09	IBA			X	X	Alpha subunit of the elongation factor-1 complex. Functions in catalytic delivery of aminoacyl tRNAs to the ribosome during protein synthesis.
		AT5G27120		1.41156	9.08517e-11	5.6875e-09	IBA				X	SAR DNA-binding protein, putative, strong similarity to SAR DNA-binding protein-1 (Pisum sativum) GI:3132696; cPutative snoRNA binding domain; has similarity to MAR binding NOP58 protein
		AT5G18180		1.57871	0.00870968	0.0357019	IBA	ABA	oxidative stress, wounding			H/ACA ribonucleoprotein complex, subunit Gar1/Naf1 protein; post-transcriptional modification of cellular RNAs, responsible for pseudouridylation
		AT5G09840	MITOCHONDRIAL NUCLEASE2 (MNU2)	1.29102	0.000978699	0.0064935	IEA					Putative endonuclease or glycosyl hydrolase
		AT4G27010	EMBRYO DEFECTIVE 2788 (EMB2788)	1.36562	4.8699e-05	0.000552933	IBA		water deprivation	X		Ribosome 60S biogenesis amino-terminal protein
		AT3G22860	EUKARYOTIC TRANSLATION INITIATION FACTOR 3 SUBUNIT C2 (TIF3C2)	5.88873	0.00248833	0.0135376	IBA					Member of eIF3c - eukaryotic initiation factor 3c
		AT3G13150		1.1086	0.00369077	0.0182802	IDA		water deprivation,			Tetratricopeptide repeat (TPR)-like superfamily protein
		AT2G39230	LATERAL ORGAN JUNCTION (LOJ)	1.91358	0.000443719	0.00341844	IBA		water deprivation, wounding			Pentatricopeptide protein (LOJ) that is specifically expressed in lateral organ junctions.
		AT2G20560	DNAJ PROTEIN (DNAJ)	1.0894	0.00101236	0.00667114						DNAJ heat shock family protein
		AT2G21060	GLYCINE-RICH PROTEIN 2B (GRP2B)	1.03739	0.00839331	0.0346832	IMP					Glycine-rich protein (AtGRP2b). Also named as CSP4 (cold shock domain protein 4) containing a well conserved cold shock domain (CSD) and glycine-rich motifs interspersed by two retroviral-like CCHC zinc fingers. AtCSP4 is expressed in all tissues but accumulates in reproductive tissues and those undergoing cell divisions. Overexpression of AtCSP4 reduces silique length and induces embryo lethalit…
		AT1G71380	CELLULASE 3 (CEL3)	2.61079	0.00996044	0.0397145	IEA					Cellulase 3
		AT1G34360	(ATINFC-1)	1.05421	2.53996e-06	4.6423e-05	IBA			X		Translation initiation factor 3 (IF-3) family protein
		AT1G07920	(ELONGATION FACTOR-TU FAMILY)	1.08191	5.52973e-08	1.64153e-06	IBA					GTP binding Elongation factor Tu family protein
		AT1G07930	TRANSLATION ELONGATION	1.10277	1.88006e-09	8.18026e-08	IBA			X	X	GTP binding Elongation factor Tu family protein
		AT1G03770	RING 1B (RING1B)	1.56654	5.15934e-06	8.53936e-05	IGI			X		Nuclear localized protein with similarity to animal polycomb repressive core complex1 (PRC1) core component RING.Appears to function redundantly with ATRING1a, a close paralog. Both interact physically with CLF and LHP1 and appear to function together to repress class I KNOX gene expression.
		AT3G06630		2.04514	0.000620079	0.00450733	IEA			X		Protein kinase family protein
		AT3G57360		1.30403	0.00140081	0.00866035	IBA		oxidative stress, wounding			tRNA-splicing endonuclease subunit
		AT1G68290	ENDONUCLEASE 2 (ENDO2)	1.3345	0.000427392	0.0033226	IDA, IBA					ENDO2 purified from transgenic Arabidopsis digests RNA, ssDNA, and dsDNA, with a substrate preference for ssDNA and RNA. ENDO2 produced and purified from Nicotiana benthamiana expression showed no demonstrable endonuclease activity, either towards single stranded DNA or mismatches, in vitro.
		AT4G15417	RNASE II-LIKE 1 (RTL1)	1.87362	0.00590298	0.0264341	IBA			X		RNAse II-like 1
		AT4G25730	tRNA METHYLTRANSFERASE 7B (TRM7B)	1.0698	1.57111e-07	4.14868e-06	IBA					FtsJ-like methyltransferase family protein
		AT2G47680		1.05671	4.69951e-06	7.87029e-05	IEA					Zinc finger (CCCH type) helicase family protein, RNA/DNA helicase, DExH box helicase family
		AT4G16630		1.18567	9.84061e-09	3.50322e-07	IEA					DEA(D/H)-box RNA helicase family protein
		AT1G29560		1.86952	2.03665e-06	3.82885e-05	IEA			X		Zinc finger C-x8-C-x5-C-x3-H type family protein
		AT3G46440	UDP-XYL SYNTHASE 5 (UXS5)	1.05269	5.08797e-07	1.1523e-05	IEA		wounding	X		Cytosolic isoform of UDP-glucuronic acid decarboxylase. UDP-glucuronic acid decarboxylase produces UDP-xylose, which is a substrate for many cell wall carbohydrates including hemicellulose and pectin. UDP-xylose is also known to feedback regulate several cell wall biosynthetic enzymes.
Anatomical structure development |post-embryonic development | multicellular organism development | reproduction|transporter activity|flower development|cell cycle|embryo development |meristem maintenance| shoot system morphogenesis|cell wall|cytoplasm|gravitropism	Tissue development; radial pattern formation; root morphogenesis; plant organ morphogenesis; cellulose synthase (UDP-forming) activity; reproduction; phyllome development; flower development; enzyme hinibitor activity; fruit dehiscence; pollen; meristem maintenance; seed development; pollen tube growth; embryo sac development; actin filament;cell wall;cellular component organization; cell communi…
		AT1G60030	NUCLEOBASE-ASCORBATE TRANSPORTER 7 (NAT7)	3.48116	1.0951e-10	6.69614e-09	IEA					Nucleobase-ascorbate transporter 7
		AT1G02730	CELLULOSE SYNTHASE-LIKE D5 (CSLD5)	1.29179	0.0024091	0.0132002	IBA, IEA, NAS, IMP		water deprivation, osmotic stress, salt stress			Cellulose synthase. Knock-out mutant has reduced growth, reduced xylan level and reduced xylan synthase activity in stems.It's expression is cell cycle dependent and it appears to function in cell plate formation.
		AT1G04445		5.32411	9.66884e-09	3.44874e-07	IEA			X		C2H2-like zinc finger protein
		AT1G09560	GERMIN-LIKE PROTEIN 5 (GLP5)	1.00948	1.37676e-05	0.00019124	IBA, IMP				X	Plasodesmata-located protein involved in regulating primary root growth by controlling phloem-mediated allocation of resources between the primary and lateral root meristems. The mRNA is cell-to-cell mobile.
		AT1G10270	GLUTAMINE-RICH PROTEIN 23 (GRP23)	1.30588	2.35001e-07	5.85276e-06	IEA					Glutamine-rich protein 23; organelle organization
		AT2G01610		1.03188	0.00572113	0.0258266	IBA					Plant invertase/pectin methylesterase inhibitor superfamily protein
		AT5G01370	ALC-INTERACTING PROTEIN 1 (ACI1)	1.47365	0.000334731	0.00272357	TAS	ABA				Nuclear protein with a lysine-rich domain and a C-terminal serine-rich domain. Interacts with Alcatraz (ALC). ACI1 is mainly expressed in the vascular system. Involved in cell separation during fruit dehiscence.
		AT1G11125		2.86375	0.000678162	0.00483594	IEA					Hypothetical protein; Regionalization
		AT1G11300	ENHANCED SHOOT GROWTH UNDER MANNITOL STRESS 1 (EGM1)	1.99243	4.75114e-08	1.44917e-06	IEA, ISS			X		This locus has been split into two At1g11300 (symbol: EGM1) and At1g11305 (symbol: EGM2) (Olivier Loudet, personal communication, 2013-04-03). See Comment field for revised annotation.
		AT3G14570	GLUCAN SYNTHASE-LIKE 4 (GSL04)	2.02415	1.78069e-10	1.02098e-08	IEA		wounding	X		Protein similar to callose synthase
		AT1G01640		1.17174	5.30087e-05	0.000593085	IMP			X		Putative role in flower development. Comparison of SALK_011721C to Columbia wild type resulted in a trend toward earlier flowering in the mutant (P=0.1) (Stapleton and Woodruff 2009, personal communication).
		AT1G16510	SMALL AUXIN UPREGULATED 41 (SAUR41)	1.68202	0.000148688	0.00139616	IMP					Clade III SAUR gene with a distinctive expression pattern in root meristems. It is normally expressed in the quiescent center and cortex/endodermis initials and upon auxin stimulation, the expression is found in the endodermal layer. Overexpression studies suggest roles in cell expansion and auxin transport.
		AT1G16530	ASYMMETRIC LEAVES 2-LIKE 9 (ASL9)	2.36492	0.0012516	0.00791879	IEA					ASYMMETRIC LEAVES 2-like 9
		AT1G20930	CYCLIN-DEPENDENT KINASE B2;2 (CDKB2;2)	1.14588	0.0100975	0.0401478	IMP, HAD, TAS, IBA, IEA, IBA					Cyclin-dependent kinase, expressed in flowers and suspension cell culture, expression peaks during M phase in synchronized cultures. Required for proper organization of the shoot apical meristem and for hormone signaling. Expressed in the shoot apical meristem. Involved in regulation of the G2/M transition of the mitotic cell cycle.
		AT1G30760	BERBERINE BRIDGE ENZYME-LIKE 13 (ATBBE-LIKE 13)	6.976	1.41002e-07	3.79747e-06	IEA			X	X	BBE-like enzyme that acts in monolignol metabolism by catalyzing the oxidation of aromatic allylic alcohols, such as coumaryl-, sinapyl-, and coniferyl alcohol, to the corresponding aldehydes. Probable-flavin-dependent oxidoreductase, Flavoproteins require FAD as cofactor. Influence plant cell wall metabolism
		AT1G34355	PARALLEL SPINDLE 1 (PS1)	1.8621	0.0109716	0.0427009	IMP			X		PS1 (Parallel Spindle 1). Mutations in PS1 lead to diploid male spores, diploid pollen grains, and spontaneous triploid plants in the next generation. Female meiosis is not affected in the mutants.
		AT1G44130		2.17259	1.04618e-05	0.00015306	IEA					Eukaryotic aspartyl protease family protein
		AT1G49320	UNKNOWN SEED PROTEIN LIKE 1 (USPL1)	1.42843	0.00710991	0.0306101	IMP, ND					USPL1, a BURP domain protein targeted to the protein storage vacuoles. Overexpression of USPL1 affects seed development, protein storage vacuoles and lipid vesicles morphology and function.
		AT1G50830		2.13287	0.00582777	0.0261858	IEA, ND, IBA					Aminotransferase-like, plant mobile domain family protein
		AT1G52800		2.46484	2.15807e-12	1.99594e-10	IEA, IBA					2-oxoglutarate (2OG) and Fe(II)-dependent oxygenase superfamily protein
		AT1G62730		1.02552	0.000283018	0.00236448	IBA			X		Terpenoid synthases superfamily protein
		AT1G63530		2.27244	1.89052e-10	1.07392e-08	IEP			X		Hypothetical protein
		AT1G64970	GAMMA-TOCOPHEROL METHYLTRANSFERASE (G-TMT)	1.11815	1.31332e-06	2.62166e-05	IEA					Gamma-tocopherol methyltransferase (g-TMT) mRNA, nuclear; mutant has Deficient in alpha and beta tocopherol; Accumulates gamma tocopherol in leaves
		AT1G67120	MIDASIN 1 (MDN1)	1.20319	2.52735e-06	4.62688e-05	IMP			X		Ribosome biogenesis, auxin modulating plant development. Essential for embryo development
		AT1G69930	GLUTATHIONE S-TRANSFERASE TAU 11 (GSTU11)	2.57325	2.55694e-08	8.28529e-07	TAS, IBA					Glutathione transferase belonging to the tau class of GSTs
		AT1G70710	GLYCOSYL HYDROLASE 9B1 (GH9B1)	1.14951	0.000393751	0.00311163	IMP					Endo-1,4-beta-glucanase. Involved in cell elongation.
		AT1G71890	(SUC5)	2.91244	0.000251091	0.00214946	IMP					Sucrose transporter that is expressed in the endosperm. Mutants have delayed accumulation of fatty acids and embryo maturation.
		AT1G75130	CYTOCHROME P450, FAMILY 721, SUBFAMILY A, POLYPEPTIDE 1 (CYP721A1)	1.10014	1.70117e-07	4.41608e-06	IEA					Member of CYP721A; catabolism of isoprenoid hormones
		AT1G77760	NITRATE REDUCTASE 1 (NIA1)	1.1641	8.04421e-05	0.000833166	IBA					Cytosolic minor isoform of nitrate reductase (NR). Involved in the first step of nitrate assimilation, it contributes about 15% of the nitrate reductase activity in shoots. Similar to molybdopterin oxidoreductases at the N-terminus, and to FAD/NAD-binding cytochrome reductases at the C-terminus. Cofactors: FAD, heme iron (cytochrome B-557), and molybdenum-pterin.
		AT2G02100	LOW-MOLECULAR-WEIGHT CYSTEINE-RICH 69 (LCR69)	1.12196	0.000293866	0.0024374	IBA				X	Predicted to encode a PR (pathogenesis-related) protein. Belongs to the plant defensin (PDF) family.
		AT2G22680	WAV3 HOMOLOG 1 (WAVH1)	1.91974	8.9703e-06	0.000135326	IDA					Zinc finger (C3HC4-type RING finger) family protein
		AT2G23300		1.32257	0.00231252	0.0127875	IEA					Leucine-rich repeat protein kinase family protein
		AT2G24700	(REM32)	2.17626	0.0129551	0.0483925	IEA					REM (Reproductive Meristem) gene family, a part of the B3 DNA-binding domain superfamily.
		AT2G25600	SHAKER POLLEN INWARD K+ CHANNEL (SPIK)	4.34835	0.00679923	0.0295257	IDA					SPIK, a member of the Shaker family potassium ion (K+) channel. Mutant plants have impaired pollen-tube growth.
		AT2G28140		1.50266	0.0104372	0.0411252	IEA					Enabled-like protein (DUF1635)
		AT2G30140	UDP-GLUCOSYL TRANSFERASE 87A2 (UGT87A2)	1.41187	1.24129e-06	2.49682e-05	ISS			X		Putative glycosyltransferase. Regulates flowering time via FLOWERING LOCUS C.
		AT2G31200	ACTIN DEPOLYMERIZING FACTOR 6 (ADF6)	1.21407	3.96577e-09	1.58674e-07	IDA				X	Actin depolymerizing factor 6 (ADF6)
		AT2G31880	SUPPRESSOR OF BIR1 1 (SOBIR1)	1.08935	0.000743551	0.00518373	IGI		salt stress, water deprivation, oxidative stress, wounding			Leucine rich repeat transmembrane protein that is expressed in response to Pseudomonas syringae. Expression of SRRLK may be required for silencing via lsiRNAs. Regulates cell death and innate immunity.
		AT2G32280	VASCULATURE COMPLEXITY AND CONNECTIVITY (VCC)	1.54008	6.81994e-05	0.00072935	IMP			X		Plant-specific gene family that is required for embryo provasculature development. The gene product regulates vascular network complexity and connectivity in cotyledons.
		AT2G32550	(NOT9C)	3.67255	6.55213e-07	1.43627e-05	IBA			X		Cell differentiation, Rcd1-like protein
		AT2G32750		2.4885	0.00595435	0.0266059	IEA			X		Exostosin family protein, Functions in xyloglucan synthesis by adding side chains to the xylosylated glucan backbone. Involved in the galactosylation of hemicellulose xyloglucan.
		AT2G35070		3.99859	5.83395e-06	9.40227e-05	IMP			X		Transmembrane protein
		AT2G37040	PHE AMMONIA LYASE 1 (pal1)	1.21717	5.33466e-10	2.68263e-08	TAS					Encodes PAL1, a phenylalanine ammonia-lyase. Arabidopsis has four PALs: AT2G37040 (PAL1), AT3G53260 (PAL2), AT5G04230 (PAL3) and AT3G10340 (PAL4).
		AT2G37460	USUALLY MULTIPLE ACIDS MOVE IN AND OUT TRANSPORTERS 12 (UMAMIT12)	1.29634	9.10641e-06	0.000136708	IEA					Nodulin MtN21-like transporter family protein
		AT2G39220	PATATIN-LIKE PROTEIN 6 (PLP6)	1.16363	0.000190705	0.00171635	IEA					Phospholipase pPLAIIIa involved in seed germination and resistance to Turnip Crinkle Virus.
		AT2G39700	EXPANSIN A4 (EXPA4)	1.51204	6.41543e-10	3.1237e-08	NAS		osmotic stress, wounding, oxidative stress			Involved in the formation of nematode-induced syncytia in roots of Arabidopsis thaliana.
		AT2G37900		1.61506	0.000301885	0.00249492	IEA		water deprivation, osmotic stress	X		Major facilitator superfamily protein
		AT2G41780		1.31884	0.0132428	0.0492194	IEA		wounding, oxidative stress, salt stress	X		Hypothetical protein; Response to inorganic substance
		AT2G47040	VANGUARD1 (VGD1)	4.4626	4.88216e-05	0.000553301	TAS		water deprivation, salt stress			Share high homologies with a group of pectin methylesterases (PME), pollen specific, and is required for enhancing the growth of pollen tube in style and transmitting tract tissues.
		AT2G47990	SLOW WALKER1 (SWA1)	1.07623	9.26011e-05	0.000937472	IMP					Transducin family nucleolar protein with six WD40 repeats that is most likely involved in 18S rRNA biogenesis. The slow progression of the gametophytic division cycles in swa1 suggested that the SWA1 protein is required for the normal progression of mitotic division cycles through the regulation of cell metabolism. Ubiquitously expressed throughout the plant.
		AT3G01345		1.87454	0.00315959	0.0162255	IEA					Expressed protein; Signal transduction
		AT3G02610	ACYL-ACYL CARRIER PROTEIN DESATURASE2 (AAD2)	1.70578	0.00426042	0.0205593	IMP			X		One of two &#8710;9 palmitoyl-ACP desaturases responsible for the biosynthesis of &#969;-7 fatty acids in the maturing endosperm.
		AT3G03470	CYTOCHROME P450, FAMILY 87, SUBFAMILY A, POLYPEPTIDE 9 (CYP89A9)	1.53095	4.62803e-06	7.7718e-05	IMP					P450 monooxygenase CYP89A9. Involved in NDCC accumulation during Arabidopsis leaf senescence.
		AT3G06470	ELO HOMOLOG 2 (ELO2)	1.22739	3.20142e-08	1.01941e-06	IBA					ELO family protein containing a characteristic histidine motif which binds to AtCb5-B, interacts with AtBI-1. Together with AtCb5-B interacts with KCR1, PAS2, and CER10, which are essential for the synthesis of VLCFAs.
		AT3G06520		1.31716	0.00107401	0.00699719	IEA			X		Agenet domain-containing protein, link between DNA replication, transcription, chromatin remodeling
		AT3G02230	REVERSIBLY GLYCOSYLATED POLYPEPTIDE 1 (RGP1)	1.39316	7.20136e-13	7.6173e-11	ISS				X	RGP1 is a UDP-arabinose mutase that catalyzes the interconversion between the pyranose and furanose forms of UDP-L-arabinose. It appears to be required for proper cell wall formation. rgp1/rgp2 (at5g15650) double mutants have a male gametophyte lethal phenotype. RGP1 fusion proteins can be found in the cytosol and peripherally associated with the Golgi apparatus
		AT3G07050	NUCLEOSTEMIN-LIKE 1 (NSN1)	1.12316	1.94878e-07	4.9609e-06	IMP					Arabidopsis NSN1 encodes a nucleolar GTP- binding protein and is required for maintenance of inflorescence meristem identity and floral organ development.
		AT3G09070	OCTOPUS (OPS)	1.38604	2.18415e-08	7.21712e-07	IMP					Polarly localised membrane-associated protein that regulates phloem differentiation entry.
		AT3G09200		1.02562	2.45559e-08	8.01333e-07	HDA			X		Ribosomal protein L10 family protein
		AT2G40010		2.01712	3.20754e-05	0.000391218	HDA					Ribosomal protein L10 family protein
		AT3G10320	MUCILAGE-RELATED 21 (MUCI21)	2.08846	0.00798471	0.0333315	IMP, IBA					MUCI21 is a GT61 protein required for the production of highly branched xylan in seed coat mucilage. MUCI21 likely decorates xylan with xylose side chains that seem to be necessary for pectin attachment to the seed surface.
		AT3G12145	FLOR1 (FLR1)	1.03018	0.000695604	0.00493547	IMP					A novel leucine-rich repeat protein. Interacts directly with MADS domain transcription factor.
		AT3G13065	STRUBBELIG-RECEPTOR FAMILY 4 (SRF4)	1.68314	4.34538e-06	7.35756e-05	IEA					STRUBBELIG-receptor family 4
		AT3G13400	SKU5-SIMILAR 13 (SKS13)	4.9374	2.8296e-10	1.52277e-08	IBA		wounding	X		Pollen/pollen tube-specific gene that is essential for pollen tube growth in the transmitting tract by mediating the biosynthesis of JA that modifies the components of pollen tube cell walls. The SKS13 protein was distributed throughout the cytoplasm and pollen tube walls at the apical region.
		AT3G14900	EMBRYO DEFECTIVE 3120 (EMB3120)	1.31293	0.000433327	0.00335325	IMP					Hypothetical protein
		AT3G15510	NAC DOMAIN CONTAINING PROTEIN 2 (NAC2)	1.20678	7.56138e-05	0.000790723	IMP	JA				Note of caution: not to be confused with another protein (AtNAC6 locus AT5G39610) which on occasion has also been referred to as AtNAC2.
		AT3G15950	(NAI2)	1.66287	0.000161339	0.00149519	IDA			X		Similar to TSK-associating protein 1 (TSA1), contains 10 EFE repeats, a novel repeat sequence unique to plants. Expressed preferentially in the roots.Protein is localized to ER bodies- an endoplasmic reticulum derived structure. Loss of function mutations lack ER bodies.
		AT3G18770	AUTOPHAGY 13B (ATG13B)	1.44036	1.57867e-10	9.19475e-09	IBA					Autophagy protein.
		AT3G19020	LEUCINE-RICH REPEAT/EXTENSIN 8 (LRX8)	3.87609	0.00317019	0.0162599	IGI			X		Pollen expressed protein required for pollen tube growth. Along with other members of the LRX family, interacts with RALF4 to control pollen tube growth and integrity. Loss of function results in premature pollen tube rupture and reduced fertility.
		AT3G20440	EMBRYO DEFECTIVE 2729 (EMB2729)	1.32148	0.00141171	0.0087131	IEA			X		BE1, a putative glycoside hydrolase. Involved in organogenesis and somatic embryogenesis by regulating carbohydrate metabolism. Mutation in BE1 has pleotrophic effect on the whole plant development.
		AT3G20960	CYTOCHROME P450, FAMILY 705, SUBFAMILY A, POLYPEPTIDE 33 (CYP705A33)	2.381	5.15036e-09	2.00407e-07	IEA			X		Cytochrome P450, family 705, subfamily A, polypeptide 33
		AT3G21500	1-DEOXY-D-XYLULOSE 5-PHOSPHATE SYNTHASE 1 (DXPS1)	3.63486	9.67888e-06	0.000143199	IEA			X		Protein postulated to have 1-deoxy-D-xylulose 5-phosphate synthase activity, first rate limiting enzyme in terpenoid boisynthesis pathways, including terpenoids that protect plants against bacteria and insects
		AT3G21520	DUF679 DOMAIN MEMBRANE PROTEIN 1 (DMP1)	3.19397	0.00280481	0.014817	IEP				X	Membrane fission during breakdown of the ER and the tonoplast during leaf senescence and in membrane fusion during vacuole biogenesis in roots. The mRNA is cell-to-cell mobile.
		AT3G22410		1.2382	0.00634089	0.0279063	IEA					Sec14p-like phosphatidylinositol transfer family protein, PI and PC transfer between membrane compartments
		AT3G23630	ISOPENTENYLTRANSFERASE 7 (IPT7)	3.44441	3.16644e-10	1.68435e-08	IEP		response to water deprivation			Isopentenyl transferase involved in cytokinin biosynthesis.
		AT3G29810	COBRA-LIKE PROTEIN 2 PRECURSOR (COBL2)	1.04101	0.000742463	0.00517811	IMP					During the course of seed coat epidermal cell differentiation, COBRA-LIKE 2 plays a role in cellulose deposition into mucilage secretory cells of Arabidopsis seeds. COBRA-LIKE 2 affects mucilage solubility and cellulosic ray formation.
		AT3G44560	FATTY ACID REDUCTASE 8 (FAR8)	4.18732	5.22382e-05	0.00058589	IBA		wounding	X		Fatty acid reductase 8
		AT3G50070	CYCLIN D3;3 (CYCD3;3)	1.56515	2.89611e-05	0.000356779	IBA					CYCD3;3, a CYCD3 D-type cyclin. Important for determining cell number in developing lateral organs. Mediating cytokinin effects in apical growth and development.
		AT3G51720		1.17011	0.00293384	0.0153314	IEA					WEB family protein (DUF827); tissue development
		AT3G57880	MULTIPLE C2 DOMAIN AND TRANSMEMBRANE REGION PROTEIN 3 (MCTP3)	1.23267	3.84081e-07	8.99366e-06	IGI			X		Required for maintenance of inflorescence and shoot SAMs and normal development of the derived vascular cambium, functions in the SAM to promote continuous organogenesis, affects SAM development through STM, where it affects intracellular localization of STM in SAM cells in the peripheral region and prevents STM localization toward the cell wall of SAM cells in the peripheral region.
		AT3G60470		2.05677	0.00699455	0.0301982	IEA					Transmembrane protein, putative (DUF247)
		AT4G01850	S-ADENOSYLMETHIONINE SYNTHETASE 2 (SAM-2)	1.29232	6.12583e-09	2.33913e-07	IEA		wounding, oxidative stress , water deprivation	X		S-adenosylmethionine synthase that catalyzes the formation of S-adenosylmethionine from methionine and ATP. Functions in ethylene biosynthetic pathway.
		AT4G14310		1.29944	0.00597323	0.0266515	IEA			X		Transducin/WD40 repeat-like superfamily protein
		AT4G16600	PLANT GLYCOGENIN-LIKE STARCH INITIATION PROTEIN 8 (PGSIP8)	2.12691	0.01203	0.0456803	IEA					Nucleotide-diphospho-sugar transferases superfamily protein
		AT4G16790	HYDROXYPROLINE-RICH GLYCOPROTEIN FAMILY	1.75957	1.15575e-16	2.7355e-14	IEA					Hydroxyproline-rich glycoprotein family protein
		AT4G18010	INOSITOL(1,4,5)P3 5-PHOSPHATASE II (IP5PII)	1.5116	9.06823e-09	3.27257e-07	IEA, IMP	ABA		X		Inositol polyphosphate 5-phosphatase that appears to have Type I activity. It can dephosphorylate IP3(inositol(1,4,5)P3) and IP4 (inositol(1,3,4,5)P4), but it does not appear to be active against phosphatidylinositol 4,5 bisphosphate. Overexpression of this gene renders plants insensitive to ABA in germination and growth assays.
		AT4G18250		2.03056	1.571e-06	3.06338e-05	IEA					Receptor Serine/Threonine kinase-like protein
		AT4G22470	DOUBLE HYBRID PROLINE-RICH PROTEIN 1 (DHYPRP1)	1.9907	0.000104388	0.0010361	IDA, ND					Hybrid proline-rich protein that contains two tandem PRD-8CMs (proline-rich domain-eight cysteine motif). Its expression is induced by JA and certain pathogens. This pattern of induction, combined with overexpression and RNAi induced phenotypes, suggests involvement in defense response to pathogens.
		AT4G23990	CELLULOSE SYNTHASE LIKE G3 (CSLG3)	1.98744	3.39224e-05	0.000411405	IEA			X		Protein similar to cellulose synthase
		AT4G24000	CELLULOSE SYNTHASE LIKE G2 (CSLG2)	2.66832	2.87656e-07	6.95703e-06	IBA			X		Similar to cellulose synthase
		AT2G26700	PINOID2 (PID2)	2.01254	0.00371931	0.0183917	IBA					Member of AGC VIIIa Kinase gene family. Encodes PID2, a homolog of PID. Involved in auxin signaling.
		AT2G32530	CELLULOSE SYNTHASE-LIKE B3 (CSLB03)	1.07772	0.00319828	0.0163831	IEA					Similar to cellulose synthase
		AT3G13175	PSI-INTERACTING ROOT-CELL ENRICHED 1 (PRCE1)	1.6813	0.00265421	0.014176	IEA					Transmembrane protein
		AT4G24690	NEXT TO BRCA1 GENE 1 (NBR1)	1.40351	3.29902e-14	4.89665e-12	IMP				X	NBR1, a selective autophagy substrate
		AT4G28560	ROP-INTERACTIVE CRIB MOTIF-CONTAINING PROTEIN 7 (RIC7)	1.93012	0.000862629	0.00587156	IMP		cold, heat			Member of a novel protein family that contains contain a CRIB (for Cdc42/Rac-interactive binding) motif required for their specific interaction with GTP-bound Rop1 (plant-specific Rho GTPase). Most similar to RIC6 and RIC8 (subfamily group II). Gene is expressed in all tissues examined. Involved in signal transducation and pollen tube growth.
		AT4G33040	(ROXY21)	1.139	7.29568e-06	0.000113314	IEA					CC-type glutaredoxin (ROXY) family that has been shown to interact with the transcription factor TGA2.
		AT4G36380	ROTUNDIFOLIA 3 (ROT3)	2.43487	7.56108e-11	4.88286e-09	IMP					Member of the CYP90C CYP450 family. ROT3 was shown to be involved in brassinosteroid biosynthesis, most likely in the conversion step of typhasterol (TY) to castasterone (CS). As 6-deoxo-CS was unable to restore the phenotype of rot3-1, it has been postulated that ROT3 might be specifically involved in the conversion of TY to CS in the C6-oxidation pathway of brassinolide. Recently, CYP90C1 was s…
		AT4G37190		1.3359	8.14731e-08	2.33569e-06	IEA	JA	water deprivation, oxidative stress, wounding, salt stress	X		Plasma membrane, autoregulation-binding site, misato segment II, myosin-like, tubulin/FtsZ protein
		AT4G38210	EXPANSIN A20 (EXPA20)	1.62548	8.82782e-05	0.000900144	IEP					Expansin -like protein. Involved in the formation of nematode-induced syncytia in roots of Arabidopsis thaliana.
		AT5G01840	OVATE FAMILY PROTEIN 1 (OFP1)	3.31862	1.08794e-15	2.20038e-13	IDA		heat			Plant specific ovate protein family. Members of this family have been shown to bind to KNOX and BELL- like TALE class homeodomain proteins. This interaction may mediate relocalization of the TALE homeodomain from the nucleus to the cytoplasm. Functions as a transcriptional repressor that suppresses cell elongation. May also directly affect microtubule organization via interactions with TON2.
		AT5G03680	PETAL LOSS (PTL)	1.68456	0.0040238	0.019644	IMP					Homeodomain superfamily. Recessive mutations are defective in organ initiation and orientation in the second whorl. This gene encodes a trihelix transcription factor whose expression is limited to margins of floral and vegetative organs. Overexpression and double mutant analyses suggest that this gene is involved in limiting lateral growth of organs
		AT5G04950	NICOTIANAMINE SYNTHASE 1 (NAS1)	2.06144	1.81613e-06	3.43887e-05	IGI					Nicotianamide synthase, regulates iron deficiency
		AT5G09445		1.82236	0.0105168	0.0413814	IEA					Hypothetical protein
		AT5G17860	CALCIUM EXCHANGER 7 (CAX7)	2.33533	3.71427e-13	4.08602e-11	ISS		water deprivation , oxidative stress, salt stress	X		Cation/Ca2+ exchanger family member. Double mutants with CCX4 show delayed greening and defects in ROS response.
		AT5G17980	MULTIPLE C2 DOMAIN AND TRANSMEMBRANE REGION PROTEIN 16 (MCTP16)	1.84202	9.22604e-12	7.38284e-10	IEA		water deprivation, wounding, salt stress, oxidative stress	X		C2 calcium/lipid-binding plant phosphoribosyltransferase family protein
		AT5G20690	POLLEN RECEPTOR LIKE KINASE 6 (PRK6)	5.04797	3.07481e-05	0.000376526	IMP					PRK6 is pollen specific receptor kinase that functions as a receptor for the pollen attractant LURE1 in pollen tube guidance. It is localized to the tip the pollen tube and becomes asymmetrically distributed towards the source of the LURE1 signal prior to pollen tube growth reorientation.
		AT3G28210	(PMZ)	2.70254	8.10792e-06	0.000124224	IBA			X		Putative zinc finger protein (PMZ), May be involved in environmental stress response.
		AT3G24900	RECEPTOR LIKE PROTEIN 39 (RLP39)	3.49411	2.92042e-20	1.58089e-17	IEA			X		Receptor like protein 39
		AT3G28510		2.76093	5.45051e-05	0.00060651	HDA					P-loop containing nucleoside triphosphate hydrolases superfamily protein
		AT2G47030	(VGDH1)	4.3212	0.000151773	0.00142157	IEA		heat, salt stress, oxidative stress, cold, water deprivation			Plant invertase/pectin methylesterase inhibitor superfamily
		AT5G22460		1.07477	0.0123886	0.046746	HDA		salt stress, wounding, water deprivation	X		Alpha/beta-Hydrolases superfamily protein; Cell wall, plasmodesma
		AT5G23530	CARBOXYESTERASE 18 (CXE18)	2.39419	0.000903367	0.00609251	IEP			X		Carboxyesterase 18
		AT5G24230	(PRLIP6)	1.50652	0.00458407	0.0218292	IEA		water deprivation	X	X	Lipase class 3-related protein, root morphogenesis
		AT5G25820	HYDROXYPROLINE-RICH GLYCOPROTEIN FAMILY	1.61668	0.000100449	0.0010047	IEA					Exostosin family protein; involved in cell-cell and cell-matrix interactions, have glycosyltrasnferase activity
		AT5G26860	LON PROTEASE 1 (LON1)	1.30429	1.29202e-10	7.79657e-09	IBA				X	Lon protease-like proteins (Lon1/At5g26860, Lon2/At5g47040, Lon3/At3g05780, Lon4/At3g05790). Lon is a multifunctional ATP-dependent protease which exists in bacteria, archaea and within organelles in eukaryotic cells. Lon proteases are responsible for the degradation of abnormal, damaged and unstable proteins.
		AT5G27330		1.56007	0.0095299	0.0383299	IBA		water deprivation, osmotic stress			Prefoldin chaperone subunit family protein
		AT5G39850		1.0239	8.44837e-05	0.000869158	IBA					Ribosomal protein S4
		AT5G41040	REDUCED LEVELS OF WALL-BOUND PHENOLICS 1 (RWP1)	1.85198	0.00595359	0.0266059	IMP			X		Feruloyl-CoA transferase required for suberin synthesis. Has feruloyl-CoA-dependent feruloyl transferase activity towards substrates with a primary alcohol.
		AT5G46500		1.36597	7.16513e-05	0.00075616	ND			X		VARIATION IN COMPOUND TRIGGERED ROOT growth protein
		AT5G46730		1.43494	0.000406424	0.00318986	IEA			X		Glycine-rich protein
		AT5G48000	CYTOCHROME P450, FAMILY 708, SUBFAMILY A, POLYPEPTIDE 2 (CYP708A2)	3.68717	0.00589847	0.0264268	IMP			X		Member of the CYP708A family of cytochrome P450 enzymes. THAH appears to add a hydroxyl group to the triterpene thalianol. thah1 mutants have an elevated accumulation of thalianol. thah1-1 mutants have longer roots than wild type plants. Thalian-diol and desaturated thalian-diol are lost from the root extracts of thah1-1 mutants.
		AT5G48290		3.02759	3.66029e-08	1.14766e-06	IEA			X		Heavy metal transport/detoxification superfamily protein
		AT5G49110		1.40478	0.0027898	0.0147717	IEA		water deprivation, cold	X		Fanconi anemia group I-like protein
		AT5G49680		1.45691	3.47271e-06	6.06983e-05	IMP					Conserved among eukaryotes, similar to Arabidopsis SABRE. The phenotype of the kip/sab double mutant suggests related functions for both genes, however, the KIP protein is mostly required for tip-growth. Predicted to be targeted to the secretory pathway. mRNA was detected in all organs, with most abundance in pollen and roots.
		AT5G57320	VILLIN 5 (VLN5)	1.14273	0.00340827	0.0171861	IEA			X		Actin filament bundling protein P-115-ABP protein
		AT5G61550	(PUB52)	5.76734	0.000511147	0.00385054	IEA			X		U-box domain-containing protein kinase family protein
		AT5G64080	XYLOGEN PROTEIN 1 (XYP1)	1.21771	0.00067958	0.00484231	IMP, IEA		wounding	X		Bifunctional inhibitor/lipid-transfer protein/seed storage 2S albumin superfamily protein
		AT5G65090	BRISTLED 1 (BST1)	2.52375	7.76972e-06	0.000119467	IMP, IBA			X		Protein involved in root hair morphogenesis and tip growth. Required for restricting both the size of the root-hair initiation site and the width of the root hairs during the transition to tip growth, but, apparently, is not required for normal subsequent tip growth.
		AT5G65850		1.58153	0.00177367	0.0104195	IEA					F-box and associated interaction domains-containing protein
		AT5G66230		1.38927	0.0125896	0.0472977	IEA			X		Chalcone-flavanone isomerase family protein
		AT5G66630	DA1-RELATED PROTEIN 5 (DAR5)	1.11549	0.000275166	0.00231781	IEA	GA				DA1-related protein 5; tissue development
		AT5G67470	FORMIN HOMOLOG 6 (FH6)	1.19266	2.43045e-10	1.32344e-08	IEA	JA				Formin homolog 6
		AT5G51680		3.50868	0.000381016	0.0030271	IEA					Hydroxyproline-rich glycoprotein family protein, are structural proteins in plant cell walls
		AT5G52570	BETA-CAROTENE HYDROXYLASE 2 (BETA-OHASE 2)	2.74579	0.00212589	0.0119948	IGI			X		Converts &#946;-carotene to zeaxanthin via cryptoxanthin.
		AT5G11310	SUPPRESSOR OF THE ABAR OVEREXPRESSOR 1 (SOAR1)	1.02007	0.00446309	0.0213803	IMP		wounding , water deprivation			The SOAR1 gene encodes a pentatricopeptide repeat (PPR) protein which localizes to both the cytosol and nucleus. Down-regulation of SOAR1 strongly enhances, but up-regulation of SOAR1 almost completely impairs, ABA responses, revealing that SOAR1 is a critical, negative, regulator of ABA signalling. Further genetic evidence supports that SOAR1 functions downstream of ABAR and probably upstream of…
		AT5G14870	CYCLIC NUCLEOTIDE-GATED CHANNEL 18 (CNGC18)	2.02475	0.0082047	0.0340721	IMP		oxidative stress, osmotic stress, water deprivation			Member of the cyclic nucleotide gated channel family that is asymmetrically localized to the plasma membrane at the growing tip of the pollen tube and is involved in pollen tube growth and pollen tube guidance to ovules. It likely directly transduces a cNMP signal into an ion flux that can produce a localized signal capable of regulating the pollen tip-growth machinery. Also functions as a Ca2+ p…
		AT1G06020	FRUCTOKINASE 5 (FRK5)	2.50529	0.0033414	0.016932	IEA				X	Fructokinase gene family
		AT1G04600	MYOSIN XI A (XIA)	2.94867	1.23952e-12	1.23986e-10						Myosin-like proteins
		AT1G01070	USUALLY MULTIPLE ACIDS MOVE IN AND OUT TRANSPORTERS 28 (UMAMIT28)	1.18305	0.00670325	0.029187	IMP, IDA			X		Plasma membrane-localized amino acid transporter likely involved in amino acid export in the developing seed.
		AT5G64870	FLOTILLIN3 (FLOT3)	1.25523	0.00512177	0.0237519	IDA					Belongs to the group of plant flotillins, which are plasma membrane proteins. Flot3 is found in membrane nanodomains.
		AT1G10340		1.26009	0.00109562	0.00710283	IBA			X		Ankyrin repeat family protein
		AT1G61560	MILDEW RESISTANCE LOCUS O 6 (MLO6)	1.1693	0.00179371	0.0105124	TAS			X		Large family of seven-transmembrane domain proteins specific to plants, homologs of the barley mildew resistance locus o (MLO) protein. The Arabidopsis genome contains 15 genes encoding MLO proteins, with localization in plasma membrane. Phylogenetic analysis revealed four clades of closely-related AtMLO genes. ATMLO6 belongs to the clade IV, with AtMLO2, AtMLO3 and AtMLO12. The expression of sev…
		AT2G31141		2.09493	0.00748048	0.0317524	ISM			X		Potential nitrate responsive gene.
		AT2G32190	CYSTEINE-RICH TRANSMEMBRANE MODULE 4 (ATHCYSTM4)	3.08427	5.50485e-09	2.12404e-07	IDA			X		Cysteine-rich/transmembrane domain A-like protein
		AT1G01810		2.0721	0.00168562	0.00998515						Hypothetical protein
		AT1G15670	KISS ME DEADLY 2 (KMD2)	1.03801	0.0127795	0.0478451	IGI, ND					F-box proteins, called the KISS ME DEADLY (KMD) family, that targets type-B ARR proteins for degradation and is involved in the negative regulation of the cytokinin response. Also named as KFB1, a member of a group of Kelch repeat F-box proteins that negatively regulate phenylpropanoid biosynthesis by targeting the phenypropanoid biosynthesis enzyme phenylalanine ammonia-lyase.
		AT1G10410		1.1515	1.09653e-09	5.08351e-08	IEA					CW14 protein (DUF1336); fatty acid metabolic process
Biosynthetic process | lipid metabolic process |secondary metabolic process | catalytic activity	Sterol biosynthetic process; lipid biosynthetic process; oxidoreductase activity; sphingolipid catabolic process, pectin catabolic process; flavonol biosynthetic process, lignin biosynthetic process gibberellin biosynthetic process; indole-3-acetaldehyde oxidase activity; regulation of macromolecule biosynthetic proces;glutamate dehydrogenase [NAD(P)+] activity;lanosterol synthase activity GO:001…	AT2G34500	CYTOCHROME P450, FAMILY 710, SUBFAMILY A, POLYPEPTIDE 1 (CYP710A1)	2.02634	0.0126914	0.0475831	IBA, IEA					Protein with C22-sterol desaturase activity. The enzyme was shown to catalyze in the presence of NADPH the conversion of &beta;-sitosterol to stigmasterol, but not that of 24-<i>epi</i>-campesterol to brassicasterol (unlike CYP710A2).
		AT1G02190	ECERIFERUM1-LIKE1 (CER1-L1)	3.99471	2.52845e-08	8.20742e-07	IEA	ABA	water deprivation	X		Fatty acid hydroxylase superfamily
		AT5G25900	GA REQUIRING 3 (GA3)	1.04084	3.41855e-06	6.01514e-05	IEA	ABA				Member of the CYP701A cytochrome p450 family that is involved in later steps of the gibberellin biosynthetic pathway.
		AT1G17990		5.24893	0.0105661	0.0415355	IEA			X		FMN-linked oxidoreductases superfamily protein; Flavoproteins, cell wall metabolism
		AT2G27140		1.77574	0.000326032	0.00266221	IEA					HSP20-like chaperones superfamily protein
		AT4G09750		1.06648	0.0120126	0.0456237	IEA					NAD(P)-binding Rossmann-fold superfamily protein
		AT1G72680	CINNAMYL-ALCOHOL DEHYDROGENASE (CAD1)	1.24064	3.26746e-08	1.03583e-06	IEP					Cinnamyl-alcohol dehydrogenase, Involved in lignin biosynthesis. Catalyzes the final step specific for the production of lignin monomers
		AT1G06570	PHYTOENE DESATURATION 1 (PDS1)	1.51027	7.28581e-10	3.51956e-08	IMP, IEA, IDA, IMP			X		Mutation of the PDS1 locus disrupts the activity of p-hydroxyphenylpyruvate dioxygenase (HPPDase), the first committed step in the synthesis of both plastoquinone and tocopherols in plants.
		AT1G06000	(UGT89C1)	1.12947	5.03131e-05	0.000566715	IBA					Flavonol-7-O-rhamnosyltransferase involved in the formation of rhamnosylated flavonols
		AT2G28110	FRAGILE FIBER 8 (FRA8)	3.27681	5.80957e-10	2.85896e-08	IMP			X		Homolog to AT5G22940, a member of glycosyltransferase family 47 that is involved in secondary cell wall biosynthesis. It exhibits high sequence similarity to tobacco (Nicotiana plumbaginifolia) pectin glucuronyltransferase. It is expressed specifically in developing vessels and fiber cells, and FRA8 is targeted to Golgi. Mutants have irregular xylem formation, reduced cellulose levels and plants …
		AT1G27980	DIHYDROSPHINGOSINE PHOSPHATE LYASE (DPL1)	1.03865	8.66771e-07	1.84427e-05	IGI, IMP, IBA, IGI					ER-localized sphingoid long-chain base-1-phosphate lyase involved in the dehydration stress response.
		AT3G01065		1.36042	0.0114263	0.0440588	IEA					Natural antisense transcript overlaps with AT3G01930
		AT1G50520	CYTOCHROME P450, FAMILY 705, SUBFAMILY A, POLYPEPTIDE 27 (CYP705A27)	1.60122	0.000236048	0.0020387	IBA				X	Member of CYP705A
		AT5G38900	PROTEIN DISULFIDE ISOMERASE (PDI)	1.89624	0.00320585	0.0164078	IEA		water deprivation, cold, salt stress	X		Thioredoxin superfamily protein
		AT2G23170	(GH3.3)	2.48388	1.6891e-07	4.3986e-06	IDA					IAA-amido synthase that conjugates Asp and other amino acids to auxin in vitro.
		AT2G43100	ISOPROPYLMALATE ISOMERASE 2 (IPMI2)	1.08327	0.000147341	0.0013857	IDA					Small subunit, which together with IPMI SSU2, IPMI SSU3 and IPMI LSU1, is a member of heterodimeric isopropylmalate isomerase (IPMI). Together with IPMI SSU3 participates in the Met chain elongation pathway. Functions redundantly with LEUD2 in the methionine chain elongation pathway of aliphatic glucosinolate formation. Amino-acid biosynthesis
		AT3G01270		3.06015	0.00193659	0.0111698	IEA		oxidative stress			Pectate lyase family protein
		AT1G17020	SENESCENCE-RELATED GENE 1 (SRG1)	2.35394	5.9496e-05	0.000650638	ISS, IEP					Novel member of the Fe(II)/ascorbate oxidase gene family; senescence-related gene.
		AT5G28237		1.96835	4.24719e-05	0.000494744	IBA			X		Pyridoxal-5-phosphate-dependent enzyme family protein
		AT3G04520	THREONINE ALDOLASE 2 (THA2)	1.00008	0.000181613	0.00164659	IDA		response to heat	X		Threonine aldolase, involved in threonine degradation to glycine. Expressed in vascular tissue through out the plant.
		AT3G09940	MONODEHYDROASCORBATE REDUCTASE 3 (MDAR3)	2.81239	2.9396e-10	1.57277e-08	ISS			X		Monodehydroascorbate reductase gene family. Critical for a mutualistic symbiosis between the host Arabidopsis and the root colonizing fungus Piriformospora indica.
		AT3G17820	GLUTAMINE SYNTHETASE 1.3 (GLN1.3)	1.49927	7.03445e-14	9.51978e-12	IDA				X	Cytosolic glutamine synthetase, the enzyme has low affinity with substrate ammonium
		AT3G45130	LANOSTEROL SYNTHASE 1 (LAS1)	2.91487	0.00021175	0.00187098	IDA		oxidative stress	X		Lanosterol synthase 1
		AT3G48300	CYTOCHROME P450, FAMILY 71, SUBFAMILY A, POLYPEPTIDE 23 (CYP71A23)	1.97745	0.0101868	0.0403893	IEA			X		Putative cytochrome P450
		AT4G05020	NAD(P)H DEHYDROGENASE B2 (NDB2)	1.15966	9.00128e-06	0.000135683	ISS			X		Mitochondrial alternative NADH dehydrogenase.
		AT4G12290	COPPER AMINE OXIDASE (CUAO)	1.07342	3.38001e-06	5.95872e-05	IBA		salt stress, cold	X		Copper amine oxidase. Induced by ABA and involved in stomatal closure. Localizes to vacuole
		AT4G13660	PINORESINOL REDUCTASE 2 (PRR2)	2.32828	0.00127859	0.00805628	ISS			X	X	Pinoresinol reductase involved in lignan biosynthesis. Expressed strongly in roots and less strongly in stems. Shows preference for pinoresinol and not lariciresinol.
		AT4G20320	CTP SYNTHASE 4 (CTPS4)	1.21024	0.000644075	0.00463417	IBA			X		Cytidine triphosphate synthase.
		AT4G21830	METHIONINE SULFOXIDE REDUCTASE B7 (MSRB7)	5.11368	8.50165e-10	4.00003e-08	IEA		wounding, oxidative stress	X		Methionine sulfoxide reductase B7, abundant in roots, thioredoxin-dependent enzyme, involved in oxidative stress, cytoplasmic
		AT4G25340	FK506 BINDING PROTEIN 53 (FKBP53)	1.01892	1.20373e-06	2.44263e-05	IBA			X		Member of the FKBP-type immunophilin family that functions as a histone chaparone. Binds to 18S rDNA and represses its expression. The N-terminal nucleoplasmin domain interacts with H2A/H2B and H3/H4 histone oligomers, individually, as well as simultaneously, suggesting two different binding sites for H2A/H2B and H3/H4.
		AT4G37390	(BRU6)	1.69576	0.00412859	0.020044	IDA	response to auxin	oxidative stress			IAA-amido synthase that conjugates Asp and other amino acids to auxin in vitro. Lines carrying insertions in this gene are hypersensitive to auxin. May function as a negative component in auxin signaling by regulating auxin activity.
		AT4G39230	PHENYLCOUMARAN BENZYLIC ETHER REDUCTASE 1 (PCBER1)	1.07351	9.31089e-05	0.000942094	IDA	ABA				Similar to phenylcoumaran benzylic ether reductase (PCBER), which catalyzes NADPH-dependent reduction of 8-5' linked lignans such as dehydrodiconiferyl alcohol to give isodihydrodehydrodiconiferyl alcohol.
		AT5G07440	GLUTAMATE DEHYDROGENASE 2 (GDH2)	1.15381	1.63284e-06	3.14356e-05	IDA			X		Beta-subunit of the glutamate dehydrogenase. The enzyme is almost exclusively found in the mitochondria of stem and leaf companion cells.
		AT5G20960	ALDEHYDE OXIDASE 1 (AO1)	1.5677	5.64513e-10	2.8005e-08	IDA			X		Aldehyde oxidase AA01.
Catalytic activity | Hydrolase activity| Transferase activity|Kinase activity|Enzyme regulator activity|Signal transduction|Nuclease activity|Lipid binding|Secondary metabolic process	Protein tyrosine/serine/threonine phosphatase activity; myosin phosphatase activity; ubiquitin protein ligase activity; serine-type carboxypeptidase activity; kinase activity; endopeptidase activity; beta-glucosidase activity GO:0008138, GO:0008422, GO:0004725, GO:0004185,GO:0004553, GO:0004672, GO:0004674, GO:0016301, GO:0061630, GO:0061631, GO:0080032, GO:0016788,GO:0016757, GO:0102483,GO:00197…	AT1G05000	PLANT AND FUNGI ATYPICAL DUAL-SPECI&#64257;CITY PHOSPHATASE 1 (PFA-DSP1)	1.57973	0.000560225	0.00415596	IEA			X		Atypical dual-speci&#64257;city phosphatase.
		AT5G43060	RESPONSIVE TO DEHYDRATION 21B (RD21B)	1.18115	3.91035e-09	1.56797e-07	IBA		wounding , oxidative stress			Peptidase, activity detected in extracts of root, leaf and cell culture.
		AT1G67820		2.98763	2.94133e-07	7.08577e-06	IEA			X		Protein phosphatase 2C family protein
		AT1G11080	SERINE CARBOXYPEPTIDASE-LIKE 31 (scpl31)	6.6002	7.40793e-06	0.000114767	IBA			X	X	Serine carboxypeptidase-like 31
		AT3G10450	SERINE CARBOXYPEPTIDASE-LIKE 7 (SCPL7)	1.53368	1.06239e-08	3.73869e-07	IEA			X		Serine carboxypeptidase-like 7
		AT4G25110	METACASPASE 2 (MC2)	1.71302	0.00617156	0.0273178	IBA			X		Type I metacaspase. Two Arabidopsis metacaspases, AT1G02170 (MC1) and AT4G25110 (MC2) antagonistically control programmed cell death in Arabidopsis. MC1 is a positive regulator of cell death and requires conserved caspase-like putative catalytic residues for its function. MC2 negatively regulates cell death. This function is independent of the putative catalytic residues. A third type I Arabidops…
		AT5G55560		1.6815	1.75845e-05	0.000236236	IBA		oxidative stress, wounding, water deprivation			Protein kinase superfamily protein
		AT4G04500	CYSTEINE-RICH RLK (RECEPTOR-LIKE PROTEIN KINASE) 37 (CRK37)	1.48863	0.00459782	0.021872	IEA			X		Cysteine-rich receptor-like protein kinase.
		AT4G04510	CYSTEINE-RICH RLK (RECEPTOR-LIKE PROTEIN KINASE) 38 (CRK38)	1.84415	0.00215834	0.0121258	IEA			X		Cysteine-rich receptor-like protein kinase
		AT1G76040	CALCIUM-DEPENDENT PROTEIN KINASE 29 (CPK29)	1.25425	2.04682e-08	6.81225e-07	IEA			X		Member of Calcium Dependent Protein Kinase
		AT5G63760	ARIADNE 15 (ARI15)	1.01256	4.13748e-06	7.08542e-05	IBA, IEA		wounding , oxidative stress	X		RING/U-box superfamily protein
		AT5G65860		1.01667	0.00726912	0.031099	IEA		oxidative stress	X		Ankyrin repeat family protein
		AT5G11620		1.74594	0.0130642	0.0486933	IEA		salt stress, heat	X		SWIM zinc finger family protein / mitogen-activated protein kinase kinase kinase (MAPKKK)-like protein
		AT5G58540		1.34913	0.0022687	0.0126187	IEA	ABA		X		Protein kinase superfamily protein
		AT4G23160	CYSTEINE-RICH RLK (RECEPTOR-LIKE PROTEIN KINASE) 8 (CRK8)	1.37902	0.000582679	0.00428968	IEA, ISS		wounding	X		Cysteine-rich receptor-like protein kinase
		AT4G36950	MITOGEN-ACTIVATED PROTEIN KINASE KINASE KINASE 21 (MAPKKK21)	4.14082	1.7219e-06	3.29778e-05	IBA					MEKK subfamily
		AT1G32350	ALTERNATIVE OXIDASE 1D (AOX1D)	5.5175	5.06158e-28	9.31584e-25	IDA, IEA, ISS, IBA, IMP			X		Alternative oxidase (AOX); terminal oxidases of electron transfer in mitochondria.
		AT4G34230	CINNAMYL ALCOHOL DEHYDROGENASE 5 (CAD5)	1.2405	0.00018093	0.00164202	IBA, IEA, IGI		osmotic stress	X		Cinnamyl alcohol dehydrogenase which uses p-coumaryl aldehyde as a preferred substrate. It can also use sinapyl, caffeyl, coniferyl and d-hydroxyconiferyl aldehydes as substrates.Involved in lignin biosynthesis in the floral stem
		AT3G05610		5.38031	0.0025372	0.0137022	IBA					Plant invertase/pectin methylesterase inhibitor superfamily
		AT3G16420	PYK10-BINDING PROTEIN 1 (PBP1)	1.36198	3.70316e-10	1.95291e-08	IDA			X	X	The PBP1(PYK10-binding protein 1) assists the PYK10 (beta-glucosidase complex) in its activity and may act like a molecular chaperone that facilitates the correct polymerization of PYK10, when tissues are damaged and subcellular structures are destroyed by pests
		AT3G19150	KIP-RELATED PROTEIN 6 (KRP6)	1.12436	6.93e-06	0.000108735	IDA			X		Kip-related protein (KRP) gene, encodes CDK (cyclin-dependent kinase) inhibitor (CKI), negative regulator of cell division. Binds to D type cyclins. Differential expression patterns for distinct KRPs were revealed by in situ hybridization. KRP6 appears to be targeted for degradation by RHF1a and RHF2a to allow mitotic divisions during gametogenesis. In addition, KRP6 transcript levels rise prior …
		AT5G12110		1.15076	0.00229145	0.0127144	IBA					Elongation factor 1-beta 1
		AT1G48320	DHNA-COA THIOESTERASE 1 (DHNAT1)	1.01164	0.000506823	0.00382738	IBA					One of the two functional DHNA-CoA (1,4-dihydroxy-2-naphthoyl-CoA) thioesterases found in Arabidopsis.
		AT1G02790	POLYGALACTURONASE 4 (PGA4)	4.78525	1.01262e-05	0.000148385	ISS					Exopolygalacturonase.
		AT1G07380	NEUTRAL CERAMIDASE 1 (ATNCER1)	1.03452	0.000157279	0.00146345	IEA			X		Neutral ceramidase that is involved in sphingolipid homeostasis and responses to oxidative stress.
		AT1G61810	BETA-GLUCOSIDASE 45 (BGLU45)	2.80561	2.63622e-06	4.77555e-05	IDA, IEA, IBA			X		Beta-glucosidase 45
		AT2G26560	PHOSPHOLIPASE A 2A (PLA2A)	1.28333	0.000329652	0.00268581	IBA					Lipid acyl hydrolase with wide substrate specificity that accumulates upon infection by fungal and bacterial pathogens. Protein is localized in the cytoplasm in healthy leaves, and in membranes in infected cells. Plays a role in cell death and differentially affects the accumulation of oxylipins. Contributes to resistance to virus.
		AT2G23620	METHYL ESTERASE 1 (MES1)	2.67232	0.000542275	0.00404727	IDA					Carboxylesterase activity, methyl salicylate esterase activity, methyl jasmonate esterase activity, and methyl IAA esterase activity in vitro. MES1 appears to be involved in MeSA hydrolysis in planta. Expression of MES1 can restore systemic acquired resistance in SAR-deficient tobacco plants. This protein does not act on MeGA4, or MEGA9 in vitro.
		AT3G03060	SHOT1 BINDING ATPASE 1 (SBA1)	1.14539	0.0010997	0.00712015	IEA					Homologue of animal ATPase Family AAA Domain-Containing Protein 3 (ATAD3), which is involved in mitochondrial nucleoid organization; interacts with SHOT1.
		AT3G07820		6.0201	2.69582e-05	0.000336383	IEA					Pectin lyase-like superfamily protein, pollen wall development
		AT3G11040	ENDO-BETA-N-ACETYGLUCOSAMINIDASE 85B (ENGase85B)	1.2524	4.25775e-05	0.00049566	IGI			X		Cytosolic beta-endo-N-acetyglucosaminidase (ENGase). ENGases N-glycans cleave the O-glycosidic linkage between the two GlcNAc residues of the N-glycan core structure and thus generate a protein with a single GlcNAc attached to asparagine.
		AT3G15650		2.17666	1.94659e-07	4.9609e-06	IEA			X		Alpha/beta-Hydrolases superfamily protein
		AT5G24200	(PRLIP2)	1.33045	2.17644e-05	0.0002815				X		Alpha/beta-Hydrolases superfamily protein
		AT3G22980		1.04133	3.46786e-06	6.06983e-05	IBA		cold, salt stress, water deprivation	X		Ribosomal protein S5/Elongation factor G/III/V family protein
		AT3G57270	BETA-1,3-GLUCANASE 1 (BG1)	4.46381	1.10166e-05	0.000159906	IEA					Glycosyl hydrolase family 17
		AT4G17470	CA2+-ACTIVATED RELA-SPOT HOMOLOG (CRSH)	1.54642	3.67814e-05	0.000439016	IEA			X		Alpha/beta-Hydrolases superfamily protein
		AT4G19810	CLASS V CHITINASE (ChiC)	1.79145	0.000752946	0.00524129	IDA	JA		X	X	ChiC encodes a Class V chitinase that is a part of glycoside hydrolase family 18 based on CAZy groupings. A putative 24 amino-acid signal peptide may direct this protein to the secretory system and it has been detected in cell wall apoplastic fluid. RT-PCR experiments demonstrate that ChiC transcript levels are increased in response to abscisisc acid, jasmonic acid, and NaCl stress. Microarray re…
		AT4G27830	BETA GLUCOSIDASE 10 (BGLU10)	1.49301	4.22163e-13	4.54381e-11	IEA			X		Beta-glucosidase that may be responsible for acyl-glucose-dependent anthocyanin glucosyltransferase activity in Arabidopsis. In vitro efforts to demonstrate AAGT activity for BGLU10 have been unsuccessful but experiments with mutants in this gene suggest at least an indirect involvement in anthocyanin formation.
		AT4G29570		2.91984	9.18177e-06	0.000137279	IBA		heat			Cytidine/deoxycytidylate deaminase family protein, often present in the nucleus and maybe involved in pyrimidine nucleotide salvage pathway or nucleotide biosynthesis
		AT4G29600		2.24883	0.011314	0.0437191	IBA					Cytidine/deoxycytidylate deaminase family protein
		AT5G05460	ENDO-BETA-N-ACETYGLUCOSAMINIDASE 85A (ENGase85A)	1.03092	0.000262493	0.00223459	IGI					Cytosolic beta-endo-N-acetyglucosaminidase (ENGase). ENGases N-glycans cleave the O-glycosidic linkage between the two GlcNAc residues of the N-glycan core structure and thus generate a protein with a single GlcNAc attached to asparagine.
		AT5G07430		5.41181	0.0014878	0.00908525	IEA		water deprivation			Pectin lyase-like superfamily protein
		AT5G11920	6-&1-FRUCTAN EXOHYDROLASE (cwINV6)	2.03829	0.0063324	0.0278756	IEA	JA	heat, salt stress	X		Fructan exohydrolase (FEH) activity acting on both inulin and levan-type fructans (1- and 6-FEH). The enzyme does not have invertase activity.
		AT5G16930	SHOT1 BINDING ATPASE 2 (SBA2)	1.22904	2.2284e-05	0.000286255	IEA					Homologue of animal ATPase Family AAA Domain-Containing Protein 3 (ATAD3), which is involved in mitochondrial nucleoid organization; interacts with SHOT1.
		AT5G20940		2.47034	0.000368282	0.00294194	IBA					Glycosyl hydrolase family protein
		AT5G20950	(BGLC1)	1.07153	1.56516e-07	4.13889e-06	IBA			X		Beta-glucosidase involved in xyloglucan metabolism.
		AT5G24420	6-PHOSPHOGLUCONOLACTONASE 5 (PGL5)	1.1382	5.34216e-05	0.000596617	IBA					Cytosolic 6-phosphogluconolactonase (PGL) thought to be involved in the oxidative pentose-phosphate pathway (OPPP).
		AT5G42720		2.19096	1.84486e-15	3.6122e-13	IEA	ABA				Glycosyl hydrolase family 17 protein
		AT5G64000	(SAL2)	1.57814	0.000107773	0.00106257	IEA		wounding	X		3'(2'),5'-bisphosphate nucleotidase
		AT2G21430		1.23917	0.0112537	0.0435137	IBA					Papain family cysteine protease
		AT2G32960	PLANT AND FUNGI ATYPICAL DUAL-SPECI&#64257;CITY PHOSPHATASE 2 (PFA-DSP2)	1.16504	0.00551261	0.0251324	IEA					Atypical dual-speci&#64257;city phosphatase.
		AT3G49340		2.22436	0.000925955	0.00621524	IBA		water deprivation, osmotic stress			Cysteine proteinases superfamily protein
		AT4G37910	MITOCHONDRIAL HEAT SHOCK PROTEIN 70-1 (mtHsc70-1)	1.0407	4.76514e-08	1.44917e-06	IBA			X		Mitochondrial heat shock protein 70-1
		AT2G15310	ADP-RIBOSYLATION FACTOR B1A (ARFB1A)	1.02187	0.00103179	0.0067725	IEA					A member of ARF GTPase family. A thaliana has 21 members of this family, known to be essential for vesicle coating and uncoating and functions in GTP-binding. Gene encoding ADP-ribosylation factor and similar to ADP-ribosylation factor (GI:861205) (Chlamydomonas reinhardtii), other ARFs and ARF-like proteins.
		AT1G63440	HEAVY METAL ATPASE 5 (HMA5)	1.93129	8.80803e-05	0.000898624	IEA					The Arabidopsis P-type ATPase HMA5 is involved in Cu detoxification. hma5 mutant plants exhibit Cu hypersensitivity, which is especially dramatic in roots where HMA5 is mostly expressed.
		AT5G27060	RECEPTOR LIKE PROTEIN 53 (RLP53)	1.61015	0.00855053	0.0352221	ISS			X		Receptor like protein 53
		AT2G33020	RECEPTOR LIKE PROTEIN 24 (RLP24)	1.63322	0.00167877	0.00996058	ISS					Receptor like protein 24
		AT2G25440	RECEPTOR LIKE PROTEIN 20 (RLP20)	3.15904	6.53175e-06	0.000103279	ISS					Receptor like protein 20
		AT2G32660	RECEPTOR LIKE PROTEIN 22 (RLP22)	6.42514	1.14879e-05	0.000165184	ISS			X		Receptor like protein 22
		AT3G11080	RECEPTOR LIKE PROTEIN 35 (RLP35)	1.25204	0.00135	0.00841693	ISS			X		Receptor like protein 35
		AT3G23120	RECEPTOR LIKE PROTEIN 38 (RLP38)	1.52197	5.54961e-06	9.04699e-05	ISS					Receptor like protein 38
		AT3G28890	RECEPTOR LIKE PROTEIN 43 (RLP43)	2.17008	1.66625e-06	3.20119e-05	ISS		oxidative stress	X		Receptor like protein 43
		AT4G13820		3.25594	1.63262e-11	1.22646e-09	ISS					Leucine-rich repeat (LRR) family protein
		AT4G13920	RECEPTOR LIKE PROTEIN 50 (RLP50)	1.40435	8.61069e-05	0.000883388	ISS		wounding			Receptor like protein 50
		AT2G31390	FRUCTOKINASE 2 (FRK2)	1.08635	1.66339e-05	0.000225274	IBA					Fructokinase gene family. Nomenclature according to Riggs 2017 has been adopted for the family by the community (personal communication, Boernke, Callis, Granot, Boernke, and Smeekens).
		AT1G72540	PBS1-LIKE 33 (PBL33)	2.31745	1.21839e-05	0.000173564	IEA					Protein kinase superfamily protein
		AT4G36080	(TRA1B)	1.06667	1.47942e-07	3.94618e-06	IEA			X		Component of the SPT module of the SAGA complex. Phosphotransferases, alcohol group as acceptor;binding;inositol or phosphatidylinositol kinases. DNA repair
		AT2G28650	EXOCYST SUBUNIT EXO70 FAMILY PROTEIN H8 (EXO70H8)	2.52599	0.000212209	0.00187324	IEA					A member of EXO70 gene family, putative exocyst subunits, conserved in land plants. Arabidopsis thaliana contains 23 putative EXO70 genes, which can be classified into eight clusters on the phylogenetic tree.
		AT1G66960	(LUP5)	2.95487	1.60142e-07	4.21581e-06	IEA			X		Terpenoid cyclases family protein
		AT3G25510		1.68753	0.000354179	0.00285186	IEA		water deprivation , salt stress	X		Disease resistance protein (TIR-NBS-LRR class) family protein
		AT1G26390	(ATBBE4)	2.18839	0.00330446	0.0167915	IEA					FAD-binding Berberine family protein
		AT5G40760	GLUCOSE-6-PHOSPHATE DEHYDROGENASE 6 (G6PD6)	1.03899	2.93482e-08	9.39397e-07	IEA			X	X	Cytosolic glucose-6-phosphate dehydrogenase that is insensitive to reduction by DTT and whose mRNA is expressed ubiquitously
		AT3G09520	EXOCYST SUBUNIT EXO70 FAMILY PROTEIN H4 (EXO70H4)	1.42178	0.00273865	0.0145511	IEA					A member of EXO70 gene family, putative exocyst subunits, conserved in land plants. Arabidopsis thaliana contains 23 putative EXO70 genes, which can be classified into eight clusters on the phylogenetic tree.
		AT5G39180		5.86635	0.00010199	0.00101576	IEA					RmlC-like cupins superfamily protein
		AT5G20400		1.57158	0.000327412	0.00267177	IEA				X	Similar to flavanone 3 hydroxylase from Malus; phenolic defenses to feeding insects
		AT3G59690	IQ-DOMAIN 13 (IQD13)	1.06295	0.00540945	0.0247418	IEP			X		IQ67 (CaM binding) domain containing family. Positively regulates microtubule dynamics and their linkage to the plasma membrane
		AT4G15210	BETA-AMYLASE 5 (BAM5)	2.18289	9.60369e-07	2.01546e-05	IEP			X		Cytosolic beta-amylase expressed in rosette leaves and inducible by sugar. RAM1 mutants have reduced beta amylase in leaves and stems.
		AT5G37600	GLUTAMINE SYNTHASE CLONE R1 (GSR 1)	1.62851	1.12929e-06	2.31197e-05	HDA		salt stress, oxidative stress			Cytosolic glutamine synthetase, the enzyme has high affinity with substrate ammonium
		AT2G38640		1.04939	0.00151977	0.00923221	IEA					LURP-one-like protein (DUF567); response to abscisic acid
		AT3G16330		1.76149	7.18729e-05	0.000757196	IEA					Avr9/Cf-9 rapidly elicited protein
		AT5G61260		2.62297	0.00319933	0.0163839	IEA	ABA		X		Calmodulin-binding protein-like protein
		AT4G30460		1.0932	0.0085866	0.035316	IEA					Glycine-rich protein
		AT2G29440	GLUTATHIONE S-TRANSFERASE TAU 6 (GSTU6)	1.99056	0.000159237	0.00147794	TAS					Glutathione transferase belonging to the tau class of GSTs
		AT1G45616	RECEPTOR LIKE PROTEIN 6 (RLP6)	2.13745	2.87463e-05	0.000355009	IC					Receptor like protein 6
		AT2G25470	RECEPTOR LIKE PROTEIN 21 (RLP21)	1.57144	0.00219187	0.0122969	IC			X		Receptor like protein 21
		AT1G07390	RECEPTOR LIKE PROTEIN 1 (RLP1)	1.27823	8.02415e-05	0.000832038				X		Receptor like protein 1
		AT3G24982	RECEPTOR LIKE PROTEIN 40 (RLP40)	3.58657	1.14549e-15	2.29159e-13	IC					Receptor like protein 40
		AT5G41550		1.83672	0.000461587	0.00352219	IEA					Disease resistance protein (TIR-NBS-LRR class) family
		AT1G65510	(STMP7)	2.92454	1.53873e-10	9.04804e-09	ISS			X		Secreted peptide which functions in plant growth and pathogen defense.
		AT5G51465		2.07584	0.000130399	0.00125064	ISS					Hypothetical protein
		AT5G38780		1.99296	0.000828913	0.00567895	IBA			X		SABATH methyltransferase
		AT5G57840		1.15414	0.00150012	0.00913768	ISS	ABA	hypoxia, oxidative stress			Similar to anthranilate N-hydroxycinnamoyl/benzoyltransferase from Dianthus caryophyllus (gi:2239091)
		AT2G37580	ARABIDOPSIS T??XICOS EN LEVADURA 33 (ATL33)	1.19725	0.000703902	0.0049809	ISS					RING/U-box superfamily protein
		AT1G33030		2.17233	0.00773585	0.0325244	IBA			X		O-methyltransferase family protein, secondary metabolite methylation
		AT1G73370	SUCROSE SYNTHASE 6 (SUS6)	1.68894	0.0027495	0.0145919	IDA, IEA, IBA			X		Protein with sucrose synthase activity (SUS6).
		AT1G73810		2.26159	4.50766e-10	2.33364e-08	ISM					Core-2/I-branching beta-1,6-N-acetylglucosaminyltransferase family protein
		AT2G31110		1.24932	5.45872e-06	8.91419e-05	IBA			X		TBL (TRICHOME BIREFRINGENCE-LIKE) gene family containing a plant-specific DUF231 (domain of unknown function) domain. TBL gene family has 46 members, two of which (TBR/AT5G06700 and TBL3/AT5G01360) have been shown to be involved in the synthesis and deposition of secondary wall cellulose, presumably by influencing the esterification state of pectic polymers
		AT1G74590	GLUTATHIONE S-TRANSFERASE TAU 10 (GSTU10)	2.74037	1.93155e-05	0.000254475	IBA					Glutathione transferase belonging to the tau class of GSTs
		AT3G08860	PYRIMIDINE 4 (PYD4)	1.9657	0.00267802	0.0142885	IEA			X		Protein that is predicted to have beta-alanine aminotransferase activity. Mitochondria
		AT3G09270	GLUTATHIONE S-TRANSFERASE TAU 8 (GSTU8)	3.55158	8.62904e-16	1.78447e-13	IBA					Glutathione transferase belonging to the tau class of GSTs
		AT3G11430	GLYCEROL-3-PHOSPHATE SN-2-ACYLTRANSFERASE 5 (GPAT5)	3.65488	0.00164491	0.00979759	IDA					SN-glycerol-3-phosphate 2-O-acyltransferas, involved in the biosynthesis of suberin polyester.
		AT3G59100	GLUCAN SYNTHASE-LIKE 11 (GSL11)	2.00366	3.65087e-15	6.52371e-13	IBA		water deprivation, salt stress, oxidative stress, wounding	X		Protein similar to callose synthase
		AT3G54260	TRICHOME BIREFRINGENCE-LIKE 36 (TBL36)	1.07754	0.000593859	0.00434938	IBA					Member of the TBL (TRICHOME BIREFRINGENCE-LIKE) gene family containing a plant-specific DUF231 (domain of unknown function) domain. TBL gene family has 46 members, two of which (TBR/AT5G06700 and TBL3/AT5G01360) have been shown to be involved in the synthesis and deposition of secondary wall cellulose, presumably by influencing the esterification state of pectic polymers
		AT4G15490	(UGT84A3)	1.24993	1.72401e-07	4.46279e-06	IBA					Protein that might have sinapic acid:UDP-glucose glucosyltransferase activity.
		AT5G07010	SULFOTRANSFERASE 2A (ST2A)	2.33051	0.000199609	0.00178081	IDA					Sulfotransferase that acts specifically on 11- and 12-hydroxyjasmonic acid
		AT5G56150	UBIQUITIN-CONJUGATING ENZYME 30 (UBC30)	1.04762	1.17071e-06	2.38878e-05	IBA			X		Ubiquitin-conjugating enzyme 30
		AT1G60360	BCA2A ZINC FINGER ATL 17 (BTL17)	1.70267	0.00703664	0.0303371	IBA					RING/U-box superfamily protein
		AT2G42360	ARABIDOPSIS T??XICOS EN LEVADURA 41 (ATL41)	2.903	1.74099e-13	2.10809e-11	IDA					RING/U-box superfamily protein
		AT3G43430		1.22786	0.00277269	0.0146937	IBA					RING/U-box superfamily protein
		AT4G21070	BREAST CANCER SUSCEPTIBILITY1 (BRCA1)	1.24229	0.00505404	0.0235135	IBA, IDA, IEP					AtBRCA1, an ortholog of the human breast cancer susceptibility gene 1. Contains one N-terminal RING finger, two C-terminal BRCT and the p300/CBP interacting domain. Strongly induced by gamma rays, consistent with a putative role in DNA repair and in cell cycle control.
		AT4G26600	(NOP2B)	1.0732	5.59026e-05	0.000619812	IBA, IEA			X		S-adenosyl-L-methionine-dependent methyltransferases superfamily protein
		AT5G13830	tRNA METHYLTRANSFERASE 7C (TRM7C)	2.44622	0.00337594	0.0170652	IBA		response to salt stress			FtsJ-like methyltransferase family protein
		AT5G41400		1.3274	2.32718e-09	9.89185e-08	IBA		wounding			RING/U-box superfamily protein
		AT2G36350	AGC VIIIA KINASE 1-9 (AGC1-9)	1.29673	5.60302e-06	9.11791e-05	IBA					Member of AGC VIIIa Kinase gene family.
		AT5G01550	L-TYPE LECTIN RECEPTOR KINASE VI.3 (LECRK-VI.3)	2.44223	3.52546e-09	1.42921e-07	IEA		water deprivation, wounding			LecRKA4.2, a member of the lectin receptor kinase subfamily A4 (LecRKA4.1 At5g01540; LecRKA4.2 At5g01550; LecRKA4.3 At5g01560). Together with other members of the subfamily, functions redundantly in the negative regulation of ABA response in seed germination.
		AT5G35580	(PBL13)	3.52735	1.77596e-07	4.57795e-06	IEA			X		Protein kinase superfamily protein
		AT3G13380	BRI1-LIKE 3 (BRL3)	2.05521	1.89409e-15	3.66955e-13	IEA					Similar to BRI, brassinosteroid receptor protein.
		AT2G24850	TYROSINE AMINOTRANSFERASE 3 (TAT3)	2.49578	5.11347e-07	1.15618e-05	ISS					Tyrosine aminotransferase that is responsive to treatment with jasmonic acid.
Transporter activity	Inorganic anion transmembrane transporter activity; L-amino acid efflux transmembrane transporter activity; transmembrane transporter activity, ABC-type transporter activity, GO:0006865, GO:0022857, GO:0005313, GO:0015174, GO:0015189, GO:0015031, GO:0042626	AT2G23150	NATURAL RESISTANCE-ASSOCIATED MACROPHAGE PROTEIN 3 (NRAMP3)	1.79701	3.21023e-08	1.02045e-06	IMP					Member of the Nramp2 metal transporter family; like its homolog Atnramp4, localized in vacuolar membrane. Seedlings of double mutant, atnramp3-1 atnramp4-1, were arrested at early germination.
		AT2G32830	PHOSPHATE TRANSPORTER 1;5 (PHT1;5)	2.77757	0.000164991	0.00152214	IMP					Pht1;5, a member of the Pht1 family of phosphate transporters
		AT4G39670	PHOSPHOLIPASE-LIKE PROTEIN (GLTP)	2.05997	0.000273536	0.0023062	IBA		water deprivation			Member of the glycolipid transfer protein (GLTP) superfamily, shuttles ceramide-1-phosphate (C1P) between membranes.
		AT5G06370	PB-SENSITIVE1 (PSE1)	1.24229	1.05153e-09	4.88723e-08	IMP					PSE1 is a single copy gene that is induced in response to lead and confers increased tolerance to lead when overexpressed. It is localized to the cytoplasm. The protein has an NC domain. PSE1 appears to regulate tolerance via a GSH dependent phytochelatin synthesis pathway.
		AT4G16370	OLIGOPEPTIDE TRANSPORTER (OPT3)	1.25911	6.32429e-07	1.39066e-05	IEP					Phloem-specific iron transporter that is essential for systemic iron signaling and redistribution of iron and cadmium. It loads iron into the phloem, facilitates iron recirculation from the xylem to the phloem, and regulates both shoot-to-root iron signaling and iron redistribution from mature to developing tissues.
		AT5G17450	HEAVY METAL ASSOCIATED ISOPRENYLATED PLANT PROTEIN 21 (HIPP21)	1.30191	2.19119e-05	0.00028276	IGI	ABA	wounding, heat	X		Heavy metal transport/detoxification superfamily protein
		AT5G57130	SMAX1-LIKE 5 (SMXL5)	1.34102	5.00304e-07	1.1354e-05	IGI		water deprivation			Eight-gene family (SMAX1 and SMAX1-like) that has weak similarity to AtHSP101, a ClpB chaperonin required for thermotolerance.
		AT1G52315	IST1-LIKE 9 (ISTL9)	1.36292	0.0125991	0.0473046	IEA, ND			X		Regulator of Vps4 activity in the MVB pathway protein
		AT1G13340	IST1-LIKE 6 (ISTL6)	2.47966	1.80552e-10	1.032e-08	IEA					Regulator of Vps4 (an AAA-ATPase) activity in the MVB pathway protein,
		AT3G18280	TRACHEARY ELEMENT DIFFERENTIATION-RELATED 4 (TED4)	1.19834	5.31368e-07	1.19851e-05	IEA			X		Bifunctional inhibitor/lipid-transfer protein/seed storage 2S albumin superfamily protein
		AT4G23700	CATION/H+ EXCHANGER 17 (CHX17)	3.14135	8.93993e-06	0.000134979	IC, ISS			X		Putative Na+/H+ antiporter family
		AT1G02520	ATP-BINDING CASSETTE B11 (ABCB11)	2.17811	0.00257955	0.013878	IEA			X	X	ATP-binding cassette (ABC) transporter. Expressed in the vascular tissue of primary stem
		AT1G25500		1.23568	0.000156613	0.00145948	IBA			X		Plasma-membrane choline transporter family protein
		AT1G44800	SILIQUES ARE RED 1 (SIAR1)	3.97526	3.48571e-37	1.60386e-33	IDA					Siliques Are Red 1 (SIAR1). Functions as a bidirectional amino acid transporter that is crucial for the amino acid homeostasis of siliques. Member of nodulin MtN21-like transporter family.
		AT1G50400		2.92989	5.09003e-07	1.1523e-05	IBA					Eukaryotic porin family protein, Central component of the receptor complex responsible for the recognition and translocation of cytosolically synthesized mitochondrial preproteins. Together with TOM22 functions as the transit peptide receptor at the surface of the mitochondrion outer membrane and facilitates the movement of preproteins into the translocation pore
		AT1G68570	NRT1/ PTR FAMILY 3.1 (NPF3.1)	1.69269	8.96017e-12	7.23298e-10	IEA, IBA			X		NPF3.1 is a membrane localized GA transporter that is expressed in the root endodermis.
		AT1G70300	K+ UPTAKE PERMEASE 6 (KUP6)	1.11469	5.02864e-05	0.000566715	IBA					Potassium transporter
		AT2G34360		2.47392	0.00063501	0.00458868	IBA, IEA			X		MATE efflux family protein
		AT2G34960	CATIONIC AMINO ACID TRANSPORTER 5 (CAT5)	1.9786	5.94022e-05	0.000650385	IBA					Member of the cationic amino acid transporter (CAT) subfamily of amino acid polyamine choline transporters. Mediates efficient uptake of Lys, Arg and Glu in a yeast system. Localized to the plasma membrane.
		AT2G37280	ATP-BINDING CASSETTE G33 (ABCG33)	1.61341	0.0129868	0.0484833	IGI			X		ATP-binding cassette (ABC) transporter. Expressed in the vascular tissue of primary stem.
		AT3G13090	ATP-BINDING CASSETTE C6 (ABCC6)	1.56366	0.00872525	0.0357309	IBA					MRP subfamily
		AT3G17690	CYCLIC NUCLEOTIDE GATED CHANNEL 19 (CNGC19)	2.30556	1.41129e-07	3.79747e-06	IEA		wounding, water deprivation	X		Cyclic nucleotide gated channel family
		AT3G45060	HIGH AFFINITY NITRATE TRANSPORTER 2.6 (NRT2.6)	2.13753	0.000141697	0.00134222	ISS					High affinity nitrate transporter family
		AT3G47420	GLYCEROL-3-PHOSPHATE PERMEASE 1 (G3Pp1)	1.13854	0.00239902	0.0131528	IEA		hypoxia	X		Pi starvation-responsive protein AtPS3. A member of the phosphate starvation-induced glycerol-3-phosphate permease gene family: AT3G47420(G3Pp1), AT4G25220(G3Pp2), AT1G30560(G3Pp3), AT4G17550(G3Pp4) and AT2G13100(G3Pp5). Its expression is responsive to phosphate (Pi) and not phosphite (Phi) in roots and shoots.
		AT3G47780	ATP-BINDING CASSETTE A7 (ABCA7)	2.29724	6.12145e-11	4.03818e-09	IEA				X	Member of ATH subfamily
		AT3G53210	USUALLY MULTIPLE ACIDS MOVE IN AND OUT TRANSPORTERS 6 (UMAMIT6)	1.05162	0.000291612	0.00242199	IEA			X		Nodulin MtN21-like transporter family protein
		AT3G54820	PLASMA MEMBRANE INTRINSIC PROTEIN 2;5 (PIP2;5)	1.2175	0.000280074	0.00234841	ISS					Plasma membrane intrinsic protein 2
		AT3G55110	ATP-BINDING CASSETTE G18 (ABCG18)	2.04318	1.91173e-07	4.89367e-06	IEA					ABC-2 type transporter family protein
		AT4G21120	AMINO ACID TRANSPORTER 1 (AAT1)	1.35377	0.00873327	0.0357429	IGI			X	X	Encodes a member of the cationic amino acid transporter (CAT) subfamily of amino acid polyamine choline transporters. Mediates efficient uptake of Lys, Arg and Glu in a yeast system. The mRNA is cell-to-cell mobile.
		AT4G21680	NRT1/ PTR FAMILY 7.2 (NPF7.2)	2.98191	0.00127605	0.00804855	IBA		water deprivation, wounding, oxidative stress			Nitrate transporter (NRT1.8). Functions in nitrate removal from the xylem sap. Mediates cadmium tolerance.
		AT4G27860	MEMBRANE OF ER BODY 1 (MEB1)	2.246	6.5639e-11	4.31459e-09	IGI		osmotic stress	X		Vacuolar iron transporter (VIT) family protein
		AT4G28390	ADP/ATP CARRIER 3 (AAC3)	2.23619	1.15478e-20	6.64181e-18	IDA			X		Mitochondrial ADP/ATP carrier protein. Shown in heterologous systems to be located in the plasma membrane. Has comparable affinity for ADP and ATP (in E.coli).
		AT4G30120	HEAVY METAL ATPASE 3 (HMA3)	2.18311	0.00114058	0.00732463	IBA			X		Similar to Zn-ATPase, a P1B-type ATPases transport zinc
		AT4G35180	LYS/HIS TRANSPORTER 7 (LHT7)	1.84511	0.00463241	0.0219797	IBA			X		LYS/HIS transporter 7
		AT5G13490	ADP/ATP CARRIER 2 (AAC2)	1.01694	0.00230681	0.0127651	IBA			X		Mitochondrial ADP/ATP carrier
		AT5G52860	ATP-BINDING CASSETTE G8 (ABCG8)	2.62268	0.00253061	0.0136827	ISS					ABC-2 type transporter family protein
		AT5G62680	NRT1/ PTR FAMILY 2.11 (NPF2.11)	1.30398	1.53072e-10	9.02977e-09	IDA, IMP, IBA					High-affinity, proton-dependent glucosinolate-specific transporter that is crucial for the transport of both methionine- and tryptophan-derived glucosinolates to seeds.
		AT4G01430	USUALLY MULTIPLE ACIDS MOVE IN AND OUT TRANSPORTERS 29 (UMAMIT29)	2.88348	2.60195e-09	1.08839e-07	IDA			X		Plasma membrane-localized amino acid transporter likely involved in amino acid export in the developing seed.
		AT3G60970	ATP-BINDING CASSETTE C15 (ABCC15)	3.16219	6.85395e-05	0.000732135	ISS					MRP subfamily; possible pseudogene
		AT3G59140	ATP-BINDING CASSETTE C10 (ABCC10)	1.01236	5.99458e-06	9.61065e-05	IBA					MRP subfamily
		AT3G15990	SULFATE TRANSPORTER 3;4 (SULTR3;4)	2.5041	1.10825e-06	2.27649e-05	IDA					Vascular cambium-localized sulfate transporter, mediates xylem-to-phloem transfer of phosphorus. 2 for its preferential distribution
		AT2G39210	PICLORAM RESISTANT30 (PIC30)	1.4756	0.000273113	0.00230369	IDA					Major facilitator superfamily transmembrane transporter responsible for the uptake of picolinate herbicides.
Unknown biological processes	biological_process_unknown, molecular_function_unknown GO:0008150, GO:0003674	AT4G03610	Metallo-hydrolase/oxidoreductase	2.3897	3.88049e-05	0.000458117	ND			X		Metallo-hydrolase/oxidoreductase superfamily protein
		AT4G10860		2.52486	0.000104623	0.00103662	ND		water deprivation, osmotic stress			Hypothetical protein
		AT5G64190		1.93031	0.00857021	0.0352874	ND			X		Neuronal PAS domain protein
		AT5G20970		1.83826	0.000506239	0.00382485	ND					HSP20-like chaperones superfamily protein
		AT5G22560		4.32546	0.000309717	0.00254593	ND					Transmembrane protein, putative (DUF247)
		AT5G25470		1.90854	0.00434306	0.0208923	ND			X		AP2/B3-like transcriptional factor family protein
		AT5G40980		1.19015	0.00407125	0.0198388	ND		water deprivation			AT.I.24-6 protein, putative (DUF 3339)
		AT5G51920		2.67139	1.48176e-08	5.06912e-07	ND					Pyridoxal phosphate (PLP)-dependent transferases superfamily protein
		AT5G62820	CASP-LIKE PROTEIN 4A2 (CASPL4A2)	1.65443	3.55933e-06	6.19768e-05	ND					Uncharacterized protein family (UPF0497)
		AT5G46130	DUF295 ORGANELLAR A 12 (ATDOA12)	3.47507	1.8816e-05	0.000248964	ND					Hypothetical protein (DUF295)
		AT5G55150	FBOX/DUF295-RELATED 2 (ATFDR2)	5.77159	2.44594e-11	1.76539e-09	ND					F-box SKIP23-like protein (DUF295)
		AT5G07610		6.46502	9.31965e-14	1.21651e-11	ND	ABA	heat			F-box family protein
		AT4G39700	HEAVY METAL ASSOCIATED PROTEIN 41 (ATHMP41)	5.38035	0.00253557	0.0137015	ND					Heavy metal transport/detoxification superfamily protein
		AT5G01732		2.55031	0.00528968	0.0243452	ND	ABA	response to dexamethasone			Natural antisense transcript overlaps with AT5G01730
		AT3G15536		2.34929	0.000423357	0.00329885	ND				X	Unknown gene
		AT3G22620	GLYCOSYLPHOSPHATIDYLINOSITOL-ANCHORED LIPID PROTEIN TRANSFER 20 (LTPG20)	2.10239	0.000190297	0.00171386	ND		water deprivation, osmotic stress			Bifunctional inhibitor/lipid-transfer protein/seed storage 2S albumin superfamily protein
		AT4G38870		3.16672	0.000911543	0.00613641	ND	JA	osmotic stress, wounding,			F-box and associated interaction domains-containing protein
		AT1G15870		1.75085	0.00990641	0.0395848	ND					Mitochondrial glycoprotein family protein
		AT1G07119		1.43398	0.00287826	0.0150924	ND			X		Natural antisense transcript overlaps with AT1G07120
		AT1G53480	MTO 1 RESPONDING DOWN 1 (MRD1)	3.49073	0.00289367	0.0151559	ND			X	X	MRD1 (mto 1 responding down). Down-regulated in mto1-1 mutant that over-accumulates soluble methionine. Involved in histone methylation
		AT1G28400		1.641	5.76541e-10	2.84936e-08	ND					GATA zinc finger protein
		AT4G31405		1.52536	0.00508803	0.0236418	ND			X		Hypothetical protein
		AT4G38150		1.18187	1.68966e-07	4.3986e-06	ND		osmotic stress	X		Pentatricopeptide repeat (PPR) superfamily protein
		AT1G24575		1.32671	9.65791e-09	3.44874e-07	ND					DEAD-box ATP-dependent RNA helicase-like protein
		AT1G26450		3.07576	6.69596e-06	0.000105603	ND					Carbohydrate-binding X8 domain superfamily protein
		AT1G60390	POLYGALACTURONASE 1 (PG1)	1.68222	0.000256019	0.00218656	ND					Polygalacturonase 1
		AT1G60110		2.86484	0.000327887	0.0026738	ND			X		Mannose-binding lectin superfamily protein
		AT1G73040		1.26774	0.000177405	0.00161481	ND					Mannose-binding lectin superfamily protein
		AT1G76780		2.19856	0.00053234	0.00398191	ND			X		HSP20-like chaperones superfamily protein
		AT1G76960		1.13673	0.000220488	0.00192783	ND					Unknown protein, contains WRKY40 binding motifs.
		AT1G78780		1.40016	0.0033139	0.0168146	ND			X		Pathogenesis-related family protein
		AT2G21187		1.83332	0.00157138	0.00946689	ND			X		Natural antisense transcript overlaps with AT2G21185
		AT2G21188		1.4146	0.00997683	0.0397626	ND					Other_RNA
		AT2G45940	DUF295 ORGANELLAR A 6 (ATDOA6)	2.49687	0.00148383	0.00907155	ND		water deprivation	X		Hypothetical protein (DUF295)
		AT2G38255		4.42428	6.49223e-08	1.8978e-06	ND		wounding			Hypothetical protein (DUF239)
		AT2G35140		1.84076	0.0131877	0.0490659	ND			X		DCD (Development and Cell Death) domain protein
		AT2G31980	PHYTOCYSTATIN 2 (CYS2)	1.30076	0.0114537	0.0441478	ND		water deprivation, cold, salt stress, wounding			Cystatins are inhibitors of cysteine proteinases.
		AT3G47480	Y CALMODULIN-LIKE 47 (CML47)	1.9315	8.60248e-09	3.14144e-07	ND					Calcium-binding EF-hand family protein
		AT3G48770		4.13307	1.22591e-11	9.48021e-10	ND			X		ATP/DNA binding protein
		AT3G28540		2.30704	1.20033e-07	3.27775e-06	ND			X		P-loop containing nucleoside triphosphate hydrolases superfamily protein
		AT3G52748	SHORT OPEN READING FRAME 4 (SORF4)	1.60042	0.00213074	0.0120075	ND					Has been identified as a translated small open reading frame by ribosome profiling.
		AT3G28750		1.76664	0.011381	0.0439228	ND					Hypothetical protein
		AT4G01390		3.06999	3.73473e-09	1.50411e-07	ND					TRAF-like family protein
		AT5G17270		1.07454	2.9965e-06	5.35443e-05	ND		salt stress	X		Protein prenylyltransferase superfamily protein
		AT5G39880		5.6235	0.000448553	0.00344415	ND					Transmembrane protein
		AT5G56050	(NHL43)	3.31326	1.20889e-17	3.69951e-15	ND					Late embryogenesis abundant (LEA) hydroxyproline-rich glycoprotein family protein
		AT3G19550		3.16636	6.90771e-07	1.50102e-05	ND					Glutamate racemase
		AT1G20030		1.62025	1.19919e-06	2.43611e-05	ND			X		Pathogenesis-related thaumatin superfamily protein
		AT1G22065		2.50712	6.88605e-05	0.000734712	ND					Hypothetical protein; Response to inorganic substance
		AT1G23840		1.3591	6.925e-05	0.000738012	ND					Transmembrane protein
		AT1G09812		2.29596	0.0010908	0.00707654	ND					Multidrug resistance protein
		AT2G15020		1.44114	0.0117128	0.0447895	ND					Hypothetical protein
		AT2G21350		1.70482	9.20204e-05	0.000932618	ND					RNA-binding CRS1 / YhbY (CRM) domain protein
		AT2G41550		2.15603	0.000621836	0.00451653	ND					Rho termination factor
		AT3G43580		2.50551	0.000626415	0.00454441	ND					Beta-galactosidase related protein
		AT3G44326	CYTOKININ-INDUCED F-BOX (CFB)	4.23478	2.68232e-05	0.000334926	ND					Cytokinin induced F-Box protein. Forms a unique F-Box family with AT2G27310 and AT2G36090. It is primarily expressed in the root.
		AT2G08650		2.18435	0.011057	0.0429334	ND					Natural antisense transcript overlaps with AT2G34080
		AT3G03125		2.40999	0.0107635	0.0420776	ND					Natural antisense transcript overlaps with AT3G15518
		AT5G07790		1.11947	0.000429225	0.00332907	ND			X		Hypothetical protein
		AT5G09595		2.71072	6.60454e-05	0.000709622	ND					Natural antisense transcript overlaps with AT5G66280
* The most common GO terms for biological processes and molecular processes were manually identified to categorize genes. However, there terms that identify with other categories and these are the basis for further evaluation in subsequent analyses.
GO IDs included here were manually reviewed and identified as the most common IDs across all genes and/or associated with ach GO SLIM category within the table. The selected GO terms and GO IDs are not comprehensive but a representation to ease in reading.
** Response to hormones and abiotic stress was manually derived from GO terms and TAIR and Thalemine databases. We noticed inconsistencies between GO terms and TAIR, Thalemine reporting

## Sheet: Table S7a
Table 7. Arabidopsis genes that are downregulated during feeding by aphids on TuMV infected plants compared to aphids feeding on mock treated plants
GO Slim(s)	GO terms and IDs*	Locus ID	Primary Gene Symbol	logFC	PValue	FDR	GO Evidence code	Hormone Responsive	Response to Abiotic stress	TAIR/ThaleMine reported 2 or more transcripts	Cell-Cell Mobile mRNA	Gene Model Description
response to stress|response to external stimulus | response to biotic stimulus|response to abiotic stimulus|response to chemical|response to endogenous stimulus|response to light|response to hormone	regulation of defense response,defense to insect, defense to virus, defense response to other organism, defense reponse to bacterium , defense response to oomycetes, response to reactive oxygen species, response to lipid, pathogen-associated molecular pattern receptor signaling pathway,defense response to fungus, virion binding GO:0000325, GO:0003700,GO:0003729, GO:0004672, GO: 0004674, GO:000579…	AT1G64670	BODYGUARD1 (BDG1)	-1.40144	1.05318e-05	0.000153962	IEP	ABA	wounding	X		Epidermally expressed extracellular protein that likely functions as an alpha-beta hydrolase and is required for normal cuticle formation. Homozygous mutant plants are dwarfed and have abnormal leaves, collapsed cells, reduced numbers of trichomes. The specific role of BDG is unclear: it may function in cutin biosynthesis or as a cross-linking enzyme in the cell wall itself.
		AT4G27030	FATTY ACID DESATURASE A (FADA)	-1.81698	1.5949e-13	1.98339e-11	IMP, NAS, IDA, IEA, HDA,		wounding			Unusual palmitate desaturase that is highly substrate specific. It introduces a delta-3 trans double bond at palmitate at the sn-2 position of phosphatidylglycerol
		AT5G63140	PURPLE ACID PHOSPHATASE 29 (PAP29)	-2.38538	0.00117883	0.00753345	IBA, IEA, ND					Purple acid phosphatase 29
		AT4G12830		-2.40374	4.34713e-26	6.15453e-23	IEA, ISM, ISS					alpha/beta-Hydrolases superfamily protein
		AT5G59000		-1.10793	3.71091e-07	8.70218e-06	IEA					RING/FYVE/PHD zinc finger superfamily protein
		AT1G61170		-1.37153	8.88579e-05	0.000905554	IEA, HDA, IBA					hypothetical protein
		AT5G55480	SHV3-LIKE 1 (SVL1)	-1.02829	0.000986653	0.00653214	TAS, HDA, IEA, IGI	JA	temperature stimulus			Glycerophosphoryl diester phosphodiesterase-like protein involved in cell wall cellulose accumulation and pectin linking. Impacts root hair, trichome and epidermal cell development
		AT5G15970	(KIN2)	-2.90697	9.7712e-25	1.05788e-21	TAS, IDA, IEP, HDA, IPI, ISM	JA	oxidative stress, wounding	X		Induced by cold and abscisic acid and may be involved in cold acclimation and salt tolerance
		AT1G67950	BPA1-LIKE 2 (BPL2)	-1.10478	0.00328467	0.0167139	ISM, IDA, IPI, IEA			X		ACD11 binding partner, negatively regulates ROS-mediated defense response.
		AT4G29700		-1.01206	0.00600845	0.0267697	IEA, ISM, IP		cytokinesis			Alkaline-phosphatase-like family protein
		AT1G72970	HOTHEAD (HTH)	-1.90258	1.37548e-06	2.7398e-05	IMP, ISM, ISS			X		Similar to the mandelonitrile lyase family of FAD containing oxidoreductases and is predicted to be secreted (SignalP).
		AT1G78970	LUPEOL SYNTHASE 1 (LUP1)	-1.26105	0.000239868	0.00206587	IDA			X		Lupeol synthase. Converts oxidosqualene to multiple triterpene alcohols and a triterpene diols
		AT5G41900		-2.94032	2.89535e-13	3.30987e-11	IEA, ISM					Alpha/beta-Hydrolases superfamily protein
		AT4G36160	NAC DOMAIN CONTAINING PROTEIN 76 (NAC076)	-2.97325	0.00313658	0.0161208	ISS, IMP, ISM, IDA, IPI, IEA, TAS, IBA	IAA, ABA	wounding, water deprivation, cold			NAC-domain transcription factor that is expressed in developing xylem. Over expression of this protein causes ectopic secondary cell wall growth. Complements some of the cell wall defects seen in SND1/NST1 double mutants.
		AT3G45430	L-TYPE LECTIN RECEPTOR KINASE I.5 (LECRK-I.5)	-3.12359	1.21668e-07	3.31749e-06	ISS, IPI, IDA, IBA, IGI			X		Extracellular ATP transmembrane receptor involved in innate immunity.
		AT3G55330	PSBP-LIKE PROTEIN 1 (PPL1)	-1.10999	1.83805e-09	8.01644e-08	ISM, IEA, IDA, HDA		cold			Facilitates the assembly of the photosystem II supercomplexes and optimizes plant pitness under fluctuating light.
		AT4G14480	BLUE LIGHT SIGNALING1 (BLUS1)	-1.1362	0.000583355	0.00429137	IDA, IBA, ISM, IMP, IEA					BLUS1 functions as a phototropin substrate and primary regulator of stomatal control to enhance photosynthetic CO2 assimilation under natural light conditions.
		AT2G37640	(EXP3)	-1.70688	9.13202e-06	0.000136917	IEP, TAS, NAS, IEP, ISM			X		Alpha-Expansin Gene Family. Involved in the formation of nematode-induced syncytia in roots of Arabidopsis thaliana.
		AT4G30650		-1.8088	2.77459e-05	0.00034481						Low temperature and salt responsive protein family
		AT5G38040		-2.91853	2.23267e-05	0.000286557	IBA, IEA					UDP-Glycosyltransferase superfamily protein
		AT3G18070	BETA GLUCOSIDASE 43 (BGLU43)	-2.8225	3.50603e-05	0.00042286	IEA, ISM, IBA		wounding	X		Beta glucosidase 43
		AT4G38420	SKU5 SIMILAR 9 (sks9)	-1.71082	5.04336e-12	4.3019e-10	IEA, HDA, ISM, IBA					SKU5 similar 9
		AT3G61610		-2.85723	0.000346737	0.00280391	IEA, ISM, IBA			X		Galactose mutarotase-like superfamily protein
		AT3G07960	PHOSPHATIDYLINOSITOL-4-PHOSPHATE 5-KINASE 6 (PIP5K6)	-2.62193	0.00519827	0.0240206	IEA, IDA, ISM			X		Phosphatidylinositol-4-phosphate 5-kinase 6 (PIP5K6). Regulates clathrin-dependent endocytosis in pollen tubes.
		AT4G04221		-2.11785	1.17529e-06	2.39548e-05	ND, ISM			X		Natural antisense transcript overlaps with AT4G04220
		AT5G05580	FATTY ACID DESATURASE 8 (FAD8)	-1.84242	7.1587e-10	3.46726e-08	IEP, IMP, IEA, HDA, ISS, IBA			X		Temperature sensitive plastidic fatty acid desaturase.
		AT1G16170		-1.08405	0.000193455	0.001736	IEA, ND, ISM		water deprivation			ephrin-A3 protein
		AT1G53470	MECHANOSENSITIVE CHANNEL OF SMALL CONDUCTANCE-LIKE 4 (MSL4)	-1.81651	0.00427143	0.020607	ISM, IEA, IBA, ISM, IDA		cold	X		Mechanosensitive channel of small conductance-like 4
		AT1G62400	HIGH LEAF TEMPERATURE 1 (HT1)	-1.58127	2.22876e-05	0.000286255	IMP, IPI, IDA, IBA, IEA	ABA				Protein kinase involved in regulation of stomatal aperture in response to CO2.
		AT1G22330		-1.4407	6.70825e-06	0.000105707	IEA, ISM, HDA		cold			RNA-binding (RRM/RBD/RNP motifs) family protein
		AT5G65925		-2.40606	1.20936e-06	2.45005e-05	ISS, IEA	ABA				Hypothetical protein
		AT1G67865		-2.36934	8.707e-26	1.06835e-22	IDA, HDA		water deprivation	X		hypothetical protein
		AT5G54585		-3.19108	4.94468e-11	3.37626e-09	IEA, ND					Hypothetical protein
		AT1G20810		-1.10463	1.12841e-08	3.95171e-07	ISM, IDA, IMP, IEA, IEA, IEA, IDA, HDA, IEA, IEA, ND, IEA, ISM, ISM, IDA, HDA, ISM, HAD, IEA, IEA, IEA, HAD, IEA, IDA, IDA, IEA, HDA			X		FKBP-like peptidyl-prolyl cis-trans isomerase family protein
		AT2G22830	SQUALENE EPOXIDASE 2 (SQE2)	-1.15188	6.95949e-05	0.000740401	IEA, IBA					squalene epoxidase 2
		AT5G45670		-3.13508	0.000717357	0.00505473	IEA, ISM					GDSL-motif esterase/acyltransferase/lipase.
		AT3G53420	PLASMA MEMBRANE INTRINSIC PROTEIN 2A (PIP2A)	-1.12833	0.000218011	0.00191162	HDA, IDA, ISM			X		Member of the plasma membrane intrinsic protein subfamily PIP2.
		AT2G28460		-2.03705	0.000383141	0.00303953	IEA, ND, IEA, ISM, ISS, IBA					Cysteine/Histidine-rich C1 domain family protein
		AT2G32290	BETA-AMYLASE 6 (BAM6)	-1.16628	1.56022e-10	9.14518e-09	ISM, IEA, HDA, ISM	IAA		X		Beta-amylase 6
		AT4G30410	IBH1-LIKE 1 (IBL1)	-1.15164	0.0011096	0.00716315	IPI, ISM					Sequence-specific DNA binding transcription factor
		AT1G77490	THYLAKOIDAL ASCORBATE PEROXIDASE (TAPX)	-1.4329	1.04092e-10	6.40738e-09	IMP, HDA, IBA, IEA, ISM			X		Chloroplastic thylakoid ascorbate peroxidase tAPX.
		AT1G70985		-6.29911	2.25031e-06	4.18353e-05	IDA					Hydroxyproline-rich glycoprotein family protein
		AT4G04955	ALLANTOINASE (ALN)	-2.14694	8.57775e-11	5.46275e-09	IBA, IEA, IGI, IMP, ISM, IEP	ABA	water deprivation	X		Allantoinase which is involved in allantoin degradation and assimilation. Gene expression was induced when allantoin was added to the medium. The insertion mutant, ataln m2-1, did not grow well on the MS medium where allantoin, instead of ammonium nitrate, was supplied.
		AT5G42070		-1.40372	4.79911e-10	2.46725e-08	HDA	ABA	osmotic stress			Hypothetical protein
		AT1G09340	CHLOROPLAST RNA BINDING (CRB)	-1.06787	1.29811e-08	4.49939e-07	IDA, IPI, IMP, HDA, ISM, IDA, IEP	IAA	wounding, water deprivation	X		CHLOROPLAST RNA BINDING (CRB), a putative RNA-binding protein. CRB is important for the proper functioning of the chloroplast. Mutations in CRB also affects the circadian system, altering the expression of both oscillator and output genes. The mRNA is cell-to-cell mobile.
		AT2G16280	3-KETOACYL-COA SYNTHASE 9 (KCS9)	-1.1886	7.74003e-10	3.69055e-08	IEA					KCS9, a member of the 3-ketoacyl-CoA synthase family involved in the biosynthesis of VLCFA (very long chain fatty acids).
		AT5G53490	THYLAKOID LUMENAL 17.4 KDA PROTEIN (TL17)	-1.08557	6.27519e-06	9.99103e-05	IEA, HDA, IPI, ISM		oxidative stress, wounding	X		Thylakoid lumenal 17.4 kDa protein, chloroplast, identical to SP:P81760 Thylakoid lumenal 17.4 kDa protein, chloroplast precursor (P17.4) {Arabidopsis thaliana}. Putative pentapeptide protein.
		AT4G16680		-1.04291	0.00962462	0.0386686	IEA, IBA, IPI			X		P-loop containing nucleoside triphosphate hydrolases superfamily protein
		AT1G70090	GLUCOSYL TRANSFERASE FAMILY 8 (LGT8)	-1.41983	8.47562e-10	3.99984e-08	IEA, IBA, ISS, IDA, ISM		hypoxia, cold	X		Encodes a protein with putative galacturonosyltransferase activity.
		AT4G29070		-1.1701	1.42978e-10	8.57167e-09	IEA, IDA			X		Phospholipase A2 family protein
		AT5G14350		-1.63505	0.0130584	0.0486813	ND, IEA					Pentatricopeptide repeat (PPR) superfamily protein
		AT5G38660	ACCLIMATION OF PHOTOSYNTHESIS TO ENVIRONMENT (APE1)	-1.01477	2.42192e-08	7.93159e-07	HDA, ISM, IEA		wounding	X		mutant has Altered acclimation responses;
		AT2G28305	LONELY GUY 1 (LOG1)	-1.55197	1.07853e-06	2.22288e-05	IDA, IBA, IDA, ISM, IEA			X		Putative lysine decarboxylase family protein
		AT4G17350	FORKED-LIKE5 (FL5)	-1.36936	0.000104451	0.0010361	IDA, IBA					FORKED-LIKE family member
		AT5G44010		-1.22465	0.00380631	0.0187463	IEA			X		fanconi anemia group F protein (FANCF)
		AT3G61260	REMORIN 1.2 (REM1.2)	-1.41418	4.11183e-14	5.86653e-12	HDA, IDA, IPI, IEA			X		Lipid raft regulatory protein. Negatively regulates the cell-to-cell movement of TuMV via competition with PCaP1 for binding actin filaments.
		AT5G21020		-1.43797	7.66361e-11	4.93177e-09	ND, IEA					Transmembrane protein
		AT2G01590	CHLORORESPIRATORY REDUCTION 3 (CRR3)	-1.23174	4.77151e-08	1.44917e-06	NAS, IEA, ND, IDA	JA				Likely a subunit of the chloroplast NAD(P)H dehydrogenase complex, involved in PSI cyclic electron transport. Located in the membrane fraction of chloroplast. Mutant has impaired NAD(P)H dehydrogenase activity.
		AT1G45474	PHOTOSYSTEM I LIGHT HARVESTING COMPLEX GENE 5 (LHCA5)	-1.19539	2.13402e-10	1.18639e-08	IDA			X		Component of the light harvesting complex of photosystem I.
		AT2G46780		-1.40338	0.00310492	0.0160028	IEA		water deprivation	X		RNA-binding (RRM/RBD/RNP motifs) family protein
		AT1G14530	TOM THREE HOMOLOG 1 (THH1)	-1.30385	0.00200147	0.0114467	ISM					Tobamovirus multiplication-like protein (DUF1084)
		AT3G50240	(KICP-02)	-1.36672	5.0559e-08	1.52049e-06	IBA					Kinesin-related protein.
		AT4G25100	FE SUPEROXIDE DISMUTASE 1 (FSD1)	-1.32085	0.00412163	0.0200195	HDA	JA	response to wounding, response to light	X		Fe-superoxide dismutase
		AT2G30170	PHOTOSYSTEM II CORE PHOSPHATASE (PBCP)	-1.4322	7.9326e-12	6.48887e-10	ISM, HDA, IDA, IBA, IMP, ND			X		Chloroplast PP2C phosphatase that is required for efficient dephosphorylation of PSII proteins and involved in light acclimation
		AT2G03480	QUASIMODO2 LIKE 2 (QUL2)	-1.04627	1.06527e-05	0.000155483	IEA, HDA, ND		water deprivation	X		QUASIMODO2 LIKE2 (QUL2), a paralog of QUASIMODO2 (QUA2). AT1G78240 (QUA2), AT1G13860 (QUL1) and AT2G03480 (QUL2) form a clade with a possible role in plant vasculature development.
		AT4G17360		-1.64757	2.11412e-08	7.01089e-07	IMP, IDA, IEA, ISM			X		Two putative formyltetrahydrofolate deformylase. Located in the mitochondrion. Involved in photorespiratory tetrahydrofolate cycle.
		AT1G55330	ARABINOGALACTAN PROTEIN 21 (AGP21)	-2.45783	2.19867e-10	1.21157e-08	TAS, IEA					Putative arabinogalactan-protein (AGP21).
		AT4G16970		-1.58661	0.00537923	0.0246341	HDA, IBA, ISM, IMP					Protein kinase superfamily protein
		AT1G78450		-2.5667	4.62552e-14	6.49867e-12	IEA, ND, ISM					SOUL heme-binding family protein
		AT5G62165	AGAMOUS-LIKE 42 (AGL42)	-2.84907	0.000178033	0.00161914	IEA, ISM , IBA, IPI, IMP					MADS box transcription factor. Expressed in quiescent center. Involved in floral transition.
		AT4G12970	STOMAGEN (STOMAGEN)	-3.89994	1.08995e-12	1.11417e-10	ISM, IMP, ISS, IDA, IPI, NAS	SA, ABA	wounding			Cysteine-rich peptide, a secretory factor that is produced in the mesophyll cells and acts on the epidermis to increase stomatal formation. Its mature form is a 45-aa peptide with three intramolecular disulfide bonds. It is proposed that STOMAGEN increases stomatal number by competing with two negative regulators of stomatal density, EPF1 and EPF2. STOMAGEN has been shown to compete with EPF2 for…
		AT5G36920	ARACIN2 (ARACIN2)	-2.52665	0.000270254	0.00228499	ISS, IEP, IDA, IMP					Secreted peptide which functions in plant growth and pathogen defense.
		AT4G26530	FRUCTOSE-BISPHOSPHATE ALDOLASE 5 (FBA5)	-1.71691	4.41382e-12	3.8684e-10	NAS, ISM, IBA, IDA, HDA, IPI	GA		X		Aldolase superfamily protein
		AT4G10955	(PRLIP9)	-2.57126	0.000324029	0.00264938	ISM, IEA			X		Alpha/beta-Hydrolases superfamily protein
		AT2G06925	(PLA2-ALPHA)	-1.22664	1.63456e-08	5.54035e-07	IBA, IDA, IEA, IPI, TAS		alcohol, wounding			Secretory phospholipase A2 enzyme, which specifically hydrolyzes the sn-2 position of phospholipids. The enzyme has a preference towards linoleoyl acyl chain over palmitoyl acyl chain. It also has a slight preference for phosphatidylcholine over phosphatidylethanolamine.
		AT4G39800	D-MYO-INOSITOL 3-PHOSPHATE SYNTHASE 1 (MIPS1)	-2.22307	1.21576e-17	3.69951e-15	IBA, IMP, IDA, ISM					Myo-inositol-1-phosphate synthase isoform 1.
		AT5G37950		-3.02679	0.00229211	0.0127144	ISM, IEA, IBA		oxidative stress	X		UDP-Glycosyltransferase superfamily protein
		AT4G31310		-2.0662	3.7297e-13	4.08602e-11	IEA, ND, ISM			X		AIG2-like (avirulence induced gene) family protein
		AT5G51010		-1.36716	1.56232e-07	4.13733e-06	IEA	auxin, SA	cold			Rubredoxin-like superfamily protein
		AT2G17340		-1.26066	1.12938e-08	3.95171e-07	IEA, IBA		cold			Pantothenate kinase
		AT4G17615	CALCINEURIN B-LIKE PROTEIN 1 (CBL1)	-1.13425	0.000520694	0.00391318	IPI, ISM, TAS, IDA		water deprivation	X		Member of AtCBL (Calcineurin B-like Calcium Sensor Proteins) family. Protein level is increased upon high salt, mannitol, and cold stresses. CBL1 interacts with CIPK23 and recruits the kinase to the plasma membrane where the substrate(s) of CIPK23 may reside. CBL1 localization is regulated by protein modification including myristolation and acylation.
		AT1G26920		-1.42429	1.91229e-11	1.40222e-09	IEA, ISM, ND	AA		X		zinc finger CCHC domain protein
		AT1G32780		-5.55097	0.000510015	0.00384548	IBA, ISM, IEA		osmotic stress, wounding	X		GroES-like zinc-binding dehydrogenase family protein; oxidative activity with sorbitol
		AT5G46290	3-KETOACYL-ACYL CARRIER PROTEIN SYNTHASE I (KASI)	-1.0215	1.25032e-05	0.000176744	HDA, ISM, IMP, IBA, IEA		cold	X		Beta-ketoacyl-[acyl carrier protein] synthase I (KASI). Crucial for fatty acid synthesis. Plays a role in chloroplast division and embryo development.
		AT1G19970		-1.49372	0.00858674	0.035316	IEA, ND					ER lumen protein retaining receptor family protein
		AT4G16515	ROOT MERISTEM GROWTH FACTOR 6 (RGF6)	-1.96155	0.000232949	0.00201382	ISM, IDA, ISS, IMP			X		Root meristem growth factor (RGF).
		AT5G16140		-1.48234	3.01932e-05	0.000370224	IEA, IBA, ISM, IMP	JA		X		Peptidyl-tRNA hydrolase family protein
		AT1G33930	IMMUNE ASSOCIATED NUCLEOTIDE BINDING 6 (IAN6)	-6.07117	0.000163958	0.00151488	ND, IEA, IDA	JA				One of a cluster of paralogs (IAN2-6) that are associated with variation in heat tolerance.
		AT4G39770	TREHALOSE-6-PHOSPHATE PHOSPHATASE H (TPPH)	-1.14653	0.000146375	0.00137943	IDA, IEA, IBA, ISM		cold, salt stress, water deprivation	X		Haloacid dehalogenase-like hydrolase (HAD) superfamily protein
		AT3G45980	(HTB9)	-1.09923	7.89163e-08	2.27658e-06	ISM, HDA, IEA	ABA		X		Histone 2B (H2B) protein. This protein can be ubiquitinated in planta, and this modification depends on the HUB1 and HUB2 E3 ubiquitin ligases as well as the UBC1 and UBC2 E2 ubiquitin conjugating enzymes. Lysine 146 appears to be the site of the ubiquitin addition.
		AT4G24700		-1.49625	0.00163227	0.00973805	ND, IEA, IBA		water deprivation			Hypothetical protein
		AT2G33570	GALACTAN SYNTHASE 1 (GALS1)	-1.75661	6.6293e-07	1.44736e-05	IDA, TAS					Glycosyltransferase family protein (DUF23)
		AT5G18660	PALE-GREEN AND CHLOROPHYLL B REDUCED 2 (PCB2)	-1.311	2.10078e-05	0.000273831	IEA, IDA		response to water deprivation			Protein with 3,8-divinyl protochlorophyllide a 8-vinyl reductase activity. Mutants accumulate divinyl chlorophyll rather than monovinyl chlorophyll
		AT2G20750	EXPANSIN B1 (EXPB1)	-3.50762	1.21005e-06	2.45005e-05	IEA, ISM, NAS, IEA, IBA					Member of BETA-EXPANSINS
		AT2G43520	TRYPSIN INHIBITOR PROTEIN 2 (TI2)	-1.55599	0.0052173	0.0240841						Trypsin inhibitor protein which may function in defense against herbivory. Member of the defensin-like (DEFL) family.
		AT2G45180	DISEASE RELATED NONSPECI&#64257;C LIPID TRANSFER PROTEIN 1 (DRN1)	-2.26283	1.08033e-17	3.42819e-15			salt	X	X	nsLTP family-related gene. Expression is strongly suppressed by bacterial pathogens. Mutants are more susceptible to pathogens and abiotic stressors suggesting a function in basal stress response.
		AT1G66350	RGA-LIKE 1 (RGL1)	-1.06791	1.32898e-06	2.65004e-05	IPI, IBA, IPI, TAS, IGI, ISS, IDA, IMP		water deprivation	X		Negative regulator of GA responses, member of GRAS family of transcription factors. Also belongs to the DELLA proteins that restrain the cell proliferation and expansion that drives plant growth. RGL1 may be involved in reducing ROS accumulation in response to stress by up-regulating the transcription of superoxide dismutases. Rapidly degraded in response to GA. Involved in flower and fruit devel…
		AT2G40620	BASIC LEUCINE-ZIPPER 18 (BZIP18)	-1.42187	7.16561e-06	0.000111671	IDA, IEA, IPI, ISS, IBA, ISM		wounding	X		Basic leucine zipper transcription factor. Localizes from cytoplasm to the nucleus under heat stress.
		AT1G14390		-5.43496	0.00259229	0.0139302	IEA, IBA					Leucine-rich repeat protein kinase family protein
		AT4G04840	METHIONINE SULFOXIDE REDUCTASE B6 (MSRB6)	-2.06726	2.46105e-10	1.33616e-08	IEA, ISS					methionine sulfoxide reductase B6
		AT1G08380	PHOTOSYSTEM I SUBUNIT O (PSAO)	-1.1455	3.71142e-08	1.16171e-06	HDA, IDA, IMP, IPI, ISS	ABA	oxidative stress, hypoxia			Subunit O of photosystem I.
		AT1G01790	K+ EFFLUX ANTIPORTER 1 (KEA1)	-1.68624	2.54957e-10	1.38014e-08	IMP, IDA, HDA, IBA, ISS, IGI, ISM	ABA, IAA	salt, cold, water deprivation	X		Member of the cation/proton antiporters-2 antiporter superfamily, the K efflux antiporter KEA1 that is localized to the chloroplast envelope.
		AT1G22430		-1.57717	6.82965e-11	4.4733e-09	IBA, IEA, ISM	IAA	cold	X		GroES-like zinc-binding dehydrogenase family protein
	response to water deprivation, water channel activity, response to oxidative stress, response to salt stress, response to osmotic stress,response to temperature stimulus, response to heat, response to cold, response to abiotic stimulus, biosynthetic process, response to endogenous stimulus, response to desiccation, response to anoxia, response to hormone, response to light, metabolic process, str…	AT5G46690	BETA HLH PROTEIN 71 (bHLH071)	-1.68556	5.06088e-09	1.97761e-07	IBA, ISM, ISS, IPI, IEA	ABA	salt stress			beta HLH protein 71
		AT4G16140		-2.09419	7.98418e-08	2.29249e-06	IEA, TAS			X		proline-rich family protein
		AT1G32090	(OSCA1.8)	-1.69621	5.5897e-10	2.78803e-08	IBA, IEA, HDA			X		Early-responsive to dehydration stress protein (ERD4)
		AT1G64640	EARLY NODULIN-LIKE PROTEIN 8 (ENODL8)	-1.3862	0.000282512	0.00236347	IEA			X		Early nodulin-like protein 8
		AT2G29290	(DEG14)	-1.57181	1.28e-14	2.16132e-12	IEA			X		NAD(P)-binding Rossmann-fold superfamily protein
		AT2G29310		-1.04656	3.38449e-06	5.96092e-05	IEA, HDA, ISM		wounding	X		NAD(P)-binding Rossmann-fold superfamily protein
		AT1G17200	CASP-LIKE PROTEIN 2A1 (CASPL2A1)	-1.17724	8.82381e-09	3.20953e-07	IEA			X		Uncharacterized protein family (UPF0497)
		AT1G12900	GLYCERALDEHYDE 3-PHOSPHATE DEHYDROGENASE A SUBUNIT 2 (GAPA-2)	-1.07262	3.67791e-07	8.65625e-06	HDA, IEA, ISM	ABA	photosynthesis	X		glyceraldehyde 3-phosphate dehydrogenase A subunit 2
		AT5G17400	ENDOPLASMIC RETICULUM-ADENINE NUCLEOTIDE TRANSPORTER 1 (ER-ANT1)	-1.10559	4.86521e-05	0.000552933	IBA, IEA, ISM, IMP			X		ER-localized adenine nucleotide transporter with six putative transmembrane helices.
		AT4G03440		-1.39354	9.32815e-05	0.000943322	IEA			X		Ankyrin repeat family protein
		AT2G27290		-1.18795	7.67458e-10	3.6784e-08	IEA		water deprivation			FAM210B-like protein, putative (DUF1279)
		AT5G38360		-1.3	0.000643531	0.00463207	ISM			X		alpha/beta-Hydrolases superfamily protein
		AT3G62550		-1.39434	1.44513e-12	1.39987e-10	IEA					Adenine nucleotide alpha hydrolases-like superfamily protein
		AT2G38300		-1.22656	0.00197251	0.0113379	IEA, IDA, TAS		salt			Myb-like HTH transcriptional regulator family protein
		AT4G16442	CASP-LIKE PROTEIN 2B1 (CASPL2B1)	-1.61717	0.000117485	0.00114529	IEA, ND		hypoxia			Uncharacterized protein family (UPF0497), Casparian strip membrane proteins
		AT3G29280		-1.88759	0.00857236	0.0352884	ISM, ND	ABA	salt stress, cold	X		Hypothetical protein
		AT5G11160	ADENINE PHOSPHORIBOSYLTRANSFERASE 5 (APT5)	-1.53212	0.00193543	0.0111666	IDA, IEA, ISM, ISS	IAA		X		adenine phosphoribosyltransferase 5
		AT2G28470	BETA-GALACTOSIDASE 8 (BGAL8)	-1.59459	1.00221e-07	2.7948e-06	IEA, ISM, HDA, IBA, IEP	ABA				Putative beta-galactosidase (BGAL8 gene)
		AT2G26515		-2.16115	0.000723431	0.00508391	ND, IPI					Hypothetical protein
		AT1G79500	(AtkdsA1)	-1.22555	2.75285e-07	6.70868e-06	TAS, IBA, ISM	ABA	osmotic, water deprivation	X		Encodes a protein with 3-deoxy-8-phosphooctulonate synthase (KDOP synthase) activity which is involved in the biosynthesis of KDO, a component of cell wall rhamnogalacturonan II.
		AT5G02160	FTSH5 INTERACTING PROTEIN (FIP)	-1.27446	4.53658e-10	2.33882e-08	ISM, IEA		high light intensity			Zinc-finger domain containing protein involved in abiotic stress response. Possesses an N-terminal transit peptide followed by a hydrophobic domain and a zinc-finger domain. Despite the presence of a zinc-finger domain (C4-type) with two CXXCXGXG conserved repeats, characteristic of DNAJ protein, the conserved J domain is absent in FIP. Interacts with FtsH5 which is a metaloprotease in the chloro…
		AT5G05890	UDP-GLUCOSYL TRANSFERASE 76C5 (UGT76C5)	-3.86384	3.3555e-16	7.26563e-14	IBA, IEA, ISS	JA	water deprivation, hypoxia			UDP-Glycosyltransferase superfamily protein
		AT1G12480	OZONE-SENSITIVE 1 (OZS1)	-1.5305	7.36791e-07	1.58976e-05	IMP, IPI, IBA, IDA		water deprivation, cold, freezing			Membrane protein with 10 predicted transmembrane helices. SLAC1 is a multispanning membrane protein expressed predominantly in guard cells that plays a role in regulating cellular ion homeostasis and S-type anion currents. SLAC1 is important for normal stomatal closure in response to a variety of signals including elevated CO2, ozone, ABA, darkness, and humidity. SLAC1:GFP localizes to the plasma…
		AT2G23910		-1.78026	3.82069e-05	0.000452218	IEA, IBA		cold	X		NAD(P)-binding Rossmann-fold superfamily protein
		AT3G18750	WITH NO LYSINE (K) KINASE 6 (WNK6)	-1.69508	4.52568e-07	1.03472e-05	ISM, TAS, IEA, IBA			X		WNK family (9 members in all) of protein kinases, the structural design of which is clearly distinct from those of other known protein kinases, such as receptor-like kinases and mitogen-activated protein kinases. Its transcription is under the control of circadian rhythms.
		AT1G04040		-1.44653	9.71405e-12	7.70634e-10	IEA, HDA					HAD superfamily, subfamily IIIB acid phosphatase
		AT5G59700	ANJEA (ANJ)	-1.4412	0.000975728	0.00648265	IMP, IDA, ISS, IBA, HDA, IPI, ISM, IEA					CrRLK1L-type receptor kinase that functions along with HERK1 as the female (embryo sac) determinant of pollen tube guidance.
		AT5G40380	CYSTEINE-RICH RLK (RECEPTOR-LIKE PROTEIN KINASE) 42 (CRK42)	-1.66851	4.93561e-08	1.49162e-06	IEA, ISS, IBA, ISM, ND		water deprivation	X		Cysteine-rich receptor-like protein kinase.
		AT1G75690	LOW QUANTUM YIELD OF PHOTOSYSTEM II 1 (LQY1)	-1.50387	5.70983e-11	3.80759e-09	HDA, ISM		water deprivation			Thylakoid Thiol/Disulfide-Modulating Protein.
		AT5G22580		-2.05524	2.18372e-07	5.49062e-06	IEA		water deprivation	X		Stress responsive A/B Barrel Domain-containing protein
		AT3G14440	NINE-CIS-EPOXYCAROTENOID DIOXYGENASE 3 (NCED3)	-1.51187	0.000195837	0.00175055	ISS, IMP, IEA					9-<i>cis</i>-epoxycarotenoid dioxygenase, a key enzyme in the biosynthesis of abscisic acid. Regulated in response to drought and salinity. Expressed in roots, flowers and seeds. Localized to the chloroplast stroma and thylakoid membrane.
		AT4G01915		-1.09567	6.36531e-05	0.0006876	ISM, ND, IPI			X		hypothetical protein
		AT1G29440	SMALL AUXIN UP RNA 63 (SAUR63)	-1.51945	0.000452219	0.00346506	ISM, IDA, IPI, IMP					SAUR-like auxin-responsive protein family
		AT2G42540	COLD-REGULATED 15A (COR15A)	-1.5191	3.49326e-05	0.000421873	IEP, IMP, HDA, IDA, ISM, IGI, IEA		osmotic stress, water deprivation	X		A cold-regulated gene whose product is targeted to the chloroplast. Cor15am protects stromal proteins from aggregation under various stress conditions. Constitutive expression increases freezing tolerance in protoplasts in vitro and chloroplasts in vivo. NMR and x-ray diffraction studies suggest that COR15a alters the intrinsic curvature of the inner membrane of chloroplast envelope. Late Embryog…
		AT3G16360	HPT PHOSPHOTRANSMITTER 4 (AHP4)	-2.05477	0.00911253	0.0369582	IBA, ISS, IDA, IGI, IBA	ABA		X		AHP4, a histidine-containing phosphotransmitter involved in Histidine (His)-to-Aspartate (Asp) phosphorelay signal transduction. AHP4 is one of the six Arabidopsis thaliana histidine phosphotransfer proteins (AHPs). AHPs function as redundant positive regulators of cytokinin signaling. Members of the AHP gene family include: AT3G21510 (AHP1), AT3G29350 (AHP2), AT5G39340 (AHP3), AT3G16360 (AHP4), …
		AT5G02090		-1.73121	0.00252998	0.0136827	ISM, IEA		cold			Hypothetical protein
		AT5G05330		-2.6158	0.00131958	0.00826367	ISM, IBA, IPI, TAS, HDA, IEP	JA				Protein with a putative HMG-box domain. The high-mobility group (HMG) proteins are chromatin-associated proteins that act as architectural factors in various nucleoprotein structures, which regulate DNA-dependent processes such as transcription and recombination
		AT1G16390	ORGANIC CATION/CARNITINE TRANSPORTER 3 (OCT3)	-3.8849	4.8767e-05	0.000553301	ISM, IEP, ISS, IEA, IDA	IAA	salt stress			Organic cation/carnitine transporter 3
		AT1G10060	BRANCHED-CHAIN AMINO ACID TRANSAMINASE 1 (BCAT-1)	-1.70653	3.97838e-06	6.8368e-05	IEA, IBA, IGI, IDA, ISM, IPI	JA	woudning			Mitochondrial branched-chain amino acid aminotransferase. Complements the yeast leu/iso-leu/val auxotrophy mutant.
		AT5G49215	POLYGALACTURONASE CLADE F 16 (PGF16)	-1.82502	2.10481e-10	1.17391e-08	IEA, IDA, ISM		oxidative stress			Putative membrane-bound polygalacturonase from clade F carrying probable hydrophobic transmembrane regions and N-terminal cytoplasmic tail with 3 or more amino acid residues.
		AT5G17165		-3.39164	1.2806e-06	2.56468e-05	IEA, ISM		water deprivation			Hypothetical protein
		AT1G67070	DARK INDUCIBLE 9 (DIN9)	-1.42731	0.00094161	0.00629507	IEP, IBA, IEA, ISM, IDA	JA, ABA	wounding, water deprivation	X		Phosphomannose isomerase activity that is involved in synthesis of ascorbic acid. Expression is induced after 24 hours of dark treatment, in senescing leaves and treatment with exogenous photosynthesis inhibitor. Induction of gene expression was suppressed in excised leaves supplied with sugar. The authors suggest that the gene's expression pattern is responding to the level of sugar in the cell.
		AT4G39795		-4.17035	0.000662074	0.0047359	IEP, IDA , IPI, ISM					hypothetical protein (DUF581)
		AT5G44130	FASCICLIN-LIKE ARABINOGALACTAN PROTEIN 13 PRECURSOR (FLA13)	-1.94219	1.1823e-11	9.18151e-10	TAS, ND, IEA, HDA	ABA	water deprivation			Fasciclin-like arabinogalactan protein. Possibly involved in embryogenesis and seed development.
		AT5G43750	PHOTOSYNTHETIC NDH SUBCOMPLEX B 5 (PnsB5)	-1.78002	3.96689e-15	7.02025e-13	HDA, ISM					NAD(P)H dehydrogenase 18
		AT1G21840	UREASE ACCESSORY PROTEIN F (UREF)	-1.5517	0.00590715	0.0264464	ISM, IMP	IAA		X		Encodes a urease accessory protein which is essential for the activation of plant urease.
		AT3G29670	PHENOLIC GLUCOSIDE MALONYLTRANSFERASE 2 (PMAT2)	-1.48245	5.37703e-08	1.59878e-06	IEA, ISM	GA			X	Malonyltransferase that may play a role in phenolic xenobiotic detoxification
		AT4G36410	UBIQUITIN-CONJUGATING ENZYME 17 (UBC17)	-1.47742	2.13594e-05	0.000277235	IBA, IEP, ISM					Ubiquitin-conjugating enzyme
		AT3G12710		-2.78256	5.68168e-07	1.26312e-05	IEA					DNA glycosylase superfamily protein
		AT2G46530	AUXIN RESPONSE FACTOR 11 (ARF11)	-1.71593	4.76879e-12	4.11308e-10	IEA, HDA, ISM, IPI			X		Auxin response factor 11
		AT4G35920	MID1-COMPLEMENTING ACTIVITY 1 (MCA1)	-1.50694	2.19183e-10	1.21143e-08	ISM, IEA, IMP, ND		salt stress	X		Integral plasma membrane protein. Functionally complements the yeast mid1 mutant, a deficiency of Ca2+ influx. Involved in Ca2+ influx and mechanical sensing in roots. An over-expression line showed increased Ca2+ uptake than the wild type plant. The primary root of a knock-out mutant failed to penetrate a harder agar medium from a softer medium.
		AT4G26095		-1.5247	0.00317048	0.0162599	ND, IEA	ABA		X		Natural antisense transcript overlaps with AT4G26090
		AT5G07110	PRENYLATED RAB ACCEPTOR 1.B6 (PRA1.B6)	-1.10211	0.000292468	0.0024269	IDA, HDA, ISM, IBA		water deprivation			PRA1.B6, an isoform of the PRA1 (Prenylated Rab acceptors) family. PRAs bind to prenylated Rab proteins and possibly aids in targeting Rabs to their respective compartments. PRA1.B6 localizes to the Golgi apparatus and its ER-to-Golgi trafficking and localization to the Golgi apparatus are regulated by multiple sequence motifs in both the C- and N-terminal cytoplasmic domains.
		AT4G39970		-1.52159	2.61848e-13	3.04914e-11	ISM, HDA, IEA		cold, water deprivation			Haloacid dehalogenase-like hydrolase (HAD) superfamily protein
		AT1G09195		-1.06921	0.00111184	0.00717309	ISM, IBA		cold	X		Ppx-GppA phosphatase
		AT4G33666		-1.02604	6.9462e-05	0.000739666	IEA	ABA				hypothetical protein
		AT4G09160	(PATL5)	-1.06602	0.00411172	0.0199884	ISM, IGI			X		PATLs belong to a family of proteins having a Golgi dynamics (GOLD) domain in tandem with the Sec14p-like domain. PATLs are auxin regulated. Quadruple mutants (patl2456) show altered PIN1 lateralization in root endodermis cells.
		AT5G35170		-1.37007	5.51035e-11	3.70138e-09	IBA, ISM, IEA			X		Adenylate kinase family protein
		AT4G36280	CRT1 HOMOLOGUE 1 (CRH1)	-1.01655	0.00138481	0.00858741	IPI, IMP, ISS, ND			X		Member of the microrchidia protein family which have been described as epigenetic regulators and plant immune mediators, contains a hallmark GHKL-type ATPase domain in N-terminus.
		AT1G22160		-1.02791	0.000213553	0.00188023	IPI, IEP, IDA		oxidative stress			senescence-associated family protein (DUF581)
		AT5G15840	CONSTANS (CO)	-2.79373	4.51385e-10	2.33364e-08	IMP, ISS, IPI, IDA, ISM, IBA, IGI					Similarities to zinc finger transcription factors, involved in regulation of flowering under long days. Acts upstream of FT and SOC1.
		AT4G24930		-1.10613	3.11529e-08	9.95432e-07	ISM, HDA		cold			thylakoid lumenal 17.9 kDa protein, chloroplast
		AT1G18180		-2.11418	0.00366379	0.0181709	IEA, HDA, IBA, IDA	ABA		X		3-oxo-5-alpha-steroid 4-dehydrogenase (DUF1295)
		AT2G27402		-3.83964	2.20311e-07	5.52429e-06	IEA, ND	JA				Plastid transcriptionally active protein
		AT1G69523		-3.30169	1.09571e-12	1.11417e-10	ISM	IAA		X		S-adenosyl-L-methionine-dependent methyltransferases superfamily protein
		AT1G79910	IST1-LIKE 8 (ISTL8)	-1.64515	4.27888e-05	0.000497177	ISM, IEA, IBA	ABA	water deprivation	X		Regulator of Vps4 activity in the MVB pathway protein
		AT1G22590	AGAMOUS-LIKE 87 (AGL87)	-1.81705	0.000215196	0.00189054	ISS, IEA, IBA, TAS, ISM, IDA	SA				AGAMOUS-like 87
		AT4G25270	ORGANELLE TRANSCRIPT PROCESSING 70 (OTP70)	-1.48452	1.37404e-05	0.00019124	IMP, HDA, IEA		water deprivation			OTP70, a pentatricopeptide repeat protein of the E subgroup involved in splicing of the plastid transcript rpoC1.
		AT1G14190		-2.13153	0.00501476	0.0233603	ISM		osmotic stress	X		Glucose-methanol-choline (GMC) oxidoreductase family protein
		AT3G47860	CHLOROPLASTIC LIPOCALIN (CHL)	-1.47248	3.51046e-13	3.91252e-11	HDA, IMP, IEP, ISM, IBA	ABA				Chloroplastic lipocalin AtCHL. Located in thylakoid lumen. Involved in the protection of thylakoidal membrane lipids against reactive oxygen species, especially singlet oxygen, produced upon excess light. LCNP is required for sustained photoprotective energy dissipation or NPQ (qH) to occur (PMID:29233855).
		AT4G05180	PHOTOSYSTEM II SUBUNIT Q-2 (PSBQ-2)	-1.02908	9.40102e-07	1.9797e-05	HDA, ISM, IBA, IEA					PsbQ subunit of the oxygen evolving complex of photosystem II.
		AT3G58120	(BZIP61)	-1.54899	2.13922e-09	9.13512e-08	IEA, IPI, IDA, ISM, IBA, ISS					BZIP family of transcription factors. Forms heterodimers with the related protein AtbZIP34. Binds to G-boxes in vitro and is localized to the nucleus in onion epidermal cells.
		AT5G47550	CYSTEINE PROTEINASE INHIBITOR 5 (CYS5)	-1.73339	1.19609e-06	2.43249e-05	HDA, IMP, ISM, IEA					Putative phytocystatin expressed in seedlings and induced by heat stress and abscisic acid. Overexpression increases germination rate and heat stress tolerance. CYS5 is a target of ABF1 and ABF3 transcriptional regulators which bind to its promoter.
		AT1G75460		-1.0886	4.85193e-08	1.46875e-06	ISM			X		ATP-dependent protease La (LON) domain protein
		AT2G45970	CYTOCHROME P450, FAMILY 86, SUBFAMILY A, POLYPEPTIDE 8 (CYP86A8)	-2.15708	4.74991e-11	3.26202e-09	IDA, IEA, IMP					Member of the CYP86A subfamily of cytochrome p450 genes. Expressed at moderate levels in flowers, leaves, roots and stems.Mutant seeds have reduced seed longevity, higher tetrazolium salt uptake and reduction, and reduced lipid polyester barriers (PMID:32519347).
		AT3G20260		-1.7401	0.00965526	0.0387579	IEA, IBA	salt stress				DUF1666 family protein (DUF1666)
		AT1G51090	(ATHMAD1)	-1.29551	1.55447e-09	6.94419e-08	IEA			X		Heavy metal associated domain containing protein involved in plant immunity.Mutants show an increase in root length under NO stress and reduction in root length under H2O2 stress conditions. Mutants show increases in defense responses to pathogens including hypersensitive lesions, increased resistance and induction of SAR genes.
		AT2G41330		-1.00389	0.00749877	0.0318153	IEA					Glutaredoxin family protein
		AT2G41540	(GPDHC1)	-1.87321	4.58918e-06	7.7136e-05	ISM, IEA, IBA, TAS, IEA, IDA		salt stress, water deprivation	X		Protein with NAD-dependent glycerol-3-phosphate (G3P) dehydrogenase
		AT2G24610	CYCLIC NUCLEOTIDE-GATED CHANNEL 14 (CNGC14)	-5.75784	0.000284965	0.00237697	IEA, ISM	SA			X	Member of Cyclic nucleotide gated channel family; a plasma membrane localized Ca2+ chan_x0002_nel, which is required for the normal growth of Arabidopsis root hair tip.
		AT1G53160	SQUAMOSA PROMOTER BINDING PROTEIN-LIKE 4 (SPL4)	-1.02626	0.000416164	0.00325382	ISM, TAS, IPI, IMP	ABA				Member of the SPL (squamosa-promoter binding protein-like)gene family, a novel gene family encoding DNA binding proteins and putative transcription factors. Contains the SBP-box, which encodes the SBP-domain, required and sufficient for interaction with DNA. It is involved in regulation of flowering and vegetative phase change. Its temporal expression is regulated by the microRNA miR156. The targ…
		AT5G17170	ENHANCER OF SOS3-1 (ENH1)	-1.53803	7.36655e-09	2.73349e-07	IDA, IEA, HDA, ISM			X		rubredoxin family protein
		AT3G45680	(NPF2.3)	-2.13714	0.00217972	0.0122385	IDA, IBA, IMP, ND		salt stress			Major facilitator superfamily protein
		AT5G41761		-1.10776	0.0049221	0.0230453	HDA, IEA, ISM					hypothetical protein
		AT2G35637		-4.4336	1.18941e-05	0.000170094	IEA, ND			X		Natural antisense transcript overlaps with AT2G35640
		AT2G08665		-3.23673	0.0123503	0.0466209	ISM					Natural antisense transcript overlaps with AT2G34420
		AT5G20410	MONOGALACTOSYLDIACYLGLYCEROL SYNTHASE 2 (MGD2)	-1.33399	0.0004684	0.00356825	IEA					Type B monogalactosyldiacylglycerol (MGDG) synthase. Strongly induced by phosphate deprivation, and in non-photosynthetic tissues. Does not contribute to galactolipid synthesis under Pi-sufficient conditions but does under Pi starvation.
		AT5G22620		-1.07661	2.61405e-08	8.45548e-07	ISM, IEA, IBA, IDA	ABA	water deprivation	X		Putative 2-carboxy-D-arabinitol 1-phosphate phosphatase
		AT5G55730	FASCICLIN-LIKE ARABINOGALACTAN 1 (FLA1)	-1.53105	4.6686e-05	0.000533699	HDA, IMP					Fasciclin-like arabinogalactan-protein 1 (Fla1). fla1 mutants show defects in shoot regeneration. Possibly involved in embryogenesis and seed development.
		AT2G36026		-1.52754	0.00465575	0.0220694	IEA, ISM					Ovate family protein
		AT1G16960		-1.88694	3.26699e-05	0.000397678	IEA, ND		salt stress			Ubiquitin domain-containing protein
		AT5G18010	SMALL AUXIN UP RNA 19 (SAUR19)	-2.94834	1.14592e-05	0.000165028	IEA					SAUR19 (small auxin up RNA 19).
		AT1G14150	PHOTOSYNTHETIC NDH SUBCOMPLEX L 2 (PnsL2)	-1.87857	2.2179e-22	1.57002e-19	HAD, IEA, ISM, IMP, HDA, IBA, IDA, ND, TAS	ABA	water deprivation, cold, salt stress	X		Subunit of the NAD(P)H dehydrogenase complex located in the chloroplast thylakoid lumen.
		AT4G14905		-1.20922	0.0006411	0.00461999	ND			X		Galactose oxidase/kelch repeat superfamily protein
		AT1G74670	GA-STIMULATED ARABIDOPSIS 6 (GASA6)	-1.75469	5.04869e-12	4.3019e-10	IEP, ND, IDA		cold			Gibberellin-regulated family protein
		AT4G33180		-1.29496	8.42189e-06	0.000128096	ISM			X		alpha/beta-Hydrolases superfamily protein
		AT5G47640	NUCLEAR FACTOR Y, SUBUNIT B2 (NF-YB2)	-1.03778	5.66074e-07	1.26133e-05	IBA, IPI, HDA, IMP, ISM	ABA	water deprivation			Involved in the regulation of response to nutrient levels.
		AT2G20840	SECRETORY CARRIER MEMBRANE PROTEIN 3 (SCAMP3)	-1.52652	9.6555e-07	2.02403e-05	IBA, ISM, IEA, HDA	ABA	cold	X		Secretory carrier membrane protein (SCAMP) family protein
		AT1G65390	PHLOEM PROTEIN 2 A5 (PP2-A5)	-2.10188	0.000242145	0.00208256	IEP, IEA, IDA, ISS, ISM	ABA	water deprivation , cold			Phloem Protein2 family gene encoding a two-domain protein containing predicted lectin and Toll/Interleukin-1 receptor domains, which is induced upon spider mite attack and improves the ability to defend against T. urticae by participating in the tight regulation of hormonal cross talk upon mite feeding.
		AT4G37930	SERINE TRANSHYDROXYMETHYLTRANSFERASE 1 (SHM1)	-1.10758	2.21276e-09	9.42728e-08	IBA, HDA, IPI, IDA, IMP, ISS					Protein with mitochondrial serine hydroxymethyltransferase activity, which functions in the photorespiratory pathway, catalyzes the conversion of serine and tetrahydrofolate to glycine and 5,10-methylene tetrahydrofolate. Involved in controlling cell damage caused by abiotic stress, such as high light and salt and the hypersensitive defense response of plants.
		AT1G76240		-2.09678	0.00117431	0.00750718	IEA, ND, ISM		wounding, water deprivation			DUF241 domain protein (DUF241)
		AT3G58620	TETRATRICOPETIDE-REPEAT THIOREDOXIN-LIKE 4 (TTL4)	-1.78471	4.95931e-14	6.86286e-12	HDA, IBA, IMP, ISM, IEA		water deprivation, salt stress	X		36 carboxylate clamp (CC)-tetratricopeptide repeat (TPR) proteins (Prasad 2010, Pubmed ID: 20856808) with potential to interact with Hsp90/Hsp70 as co-chaperones. The TTL family is required for osmotic stress tolerance and male sporogenesis.
		AT1G78140		-1.32014	4.46988e-11	3.0812e-09	IEA, ISM, HDA		response to cold			S-adenosyl-L-methionine-dependent methyltransferases superfamily protein
		AT3G56370	INFLORESCENCE AND ROOT APICES RECEPTOR KINASE (IRK)	-1.48155	5.71508e-08	1.69109e-06	IMP, ISM, IBA, IEA, IPI, ISS, IEP		heat			LRR-RLK with distinct polar localization within the plasma membrane in different cell types of the root. Mutants show defects in cell divisions within the root ground tissue.
		AT1G09950	RESPONSE TO ABA AND SALT 1 (RAS1)	-2.63524	0.00482769	0.0227046	IMP		salt stress			RESPONSE TO ABA AND SALT 1
		AT4G12880	EARLY NODULIN-LIKE PROTEIN 19 (ENODL19)	-1.29325	2.10351e-07	5.318e-06	IEA		cold, water deprivation			Early nodulin-like protein 19
		AT4G20030		-1.07121	0.00174587	0.0102792	IBA, IEA, HDA	JA, SA	salt stress			RNA-binding (RRM/RBD/RNP motifs) family protein
		AT2G02500	(ISPD)	-1.57073	3.19504e-06	5.68016e-05	TAS, HDA, IBA, NAS, IEA, ISM, ND		heat, salt stress	X		Protein with 4-Diphosphocytidyl-2C-methyl-D-erythritol synthase activity. The enzyme has an absolute requirement for divalent cations (Mg2+ reaches the highest catalytic activity).
		AT1G60690		-1.4261	3.93937e-07	9.21272e-06	ISM, HDA, IBA, ND	ABA	osmotic stress	X		NAD(P)-linked oxidoreductase superfamily protein
		AT3G56160		-1.44371	7.50311e-11	4.86249e-09	ND, ISM, HDA		water deprivation	X		Sodium Bile acid symporter family
		AT1G29500	SMALL AUXIN UPREGULATED RNA 66 (SAUR66)	-2.74418	2.46413e-09	1.04069e-07	IEA, HDA, ISM	ABA	salt stress , water deprivation			SAUR-like auxin-responsive protein family
		AT3G25880		-1.92321	0.0114731	0.0441854	IEA, ISM, ND		cold	X		NAD(P)-binding Rossmann-fold superfamily protein
		AT2G38465		-1.09108	0.000167252	0.00153837	ND, IEA, ISS		cold			hypothetical protein
		AT2G26010	PLANT DEFENSIN 1.3 (PDF1.3)	-6.24989	1.09072e-12	1.11417e-10	IEA, IDA, IPI		heat			Predicted to encode a PR (pathogenesis-related) protein. Belongs to the plant defensin (PDF) family
		AT4G37682		-2.37652	0.00738498	0.0314558	ND, ISM, IMP		osmotic stress, salt stress			DUF1399 domain containing protein.
		AT5G03830		-1.7442	0.000115993	0.00113375	ND, ISM, IBA			X		CDK inhibitor P21 binding protein
		AT3G02570	MATERNAL EFFECT EMBRYO ARREST 31 (MEE31)	-1.13893	6.68513e-08	1.94683e-06	IBA, IEP, HDA		salt stress, cold, water deprivation			Encodes a protein with phosphomannose isomerase activity.
		AT5G23280	TCP DOMAIN PROTEIN 7 (TCP7)	-1.09545	7.94839e-08	2.28936e-06	IBA, IPI, IMP, ISS, IDA, ISM, TAS		cold	X		Transcription factor which plays an important role during leaf and hypocotyl development, and regulates the expression of CYCD1;1 to affect endoreplication.
		AT5G25840		-1.42619	2.0325e-08	6.77683e-07	IEA, ISM, HDA		water deprivation			DUF1677 family protein (DUF1677)
		AT1G04620	7-HYDROXYMETHYL CHLOROPHYLL A (HMCHL) REDUCTASE (HCAR)	-1.05315	8.81516e-09	3.20953e-07	IBA, IDA					7-hydroxymethyl chlorophyll a reductase, an enzyme of the chlorophyll cycle that converts 7-hydroxymethyl chlorophyll a to chlorophyll a.
		AT1G70895	CLAVATA3/ESR-RELATED 17 (CLE17)	-1.21167	0.00814512	0.0338985	IGI		heat	X		Member of a large family of putative ligands homologous to the Clavata3 gene. Consists of a single exon.
		AT1G34065	S-ADENOSYLMETHIONINE CARRIER 2 (SAMC2)	-1.53244	0.0100893	0.040124	IBA, IEA, ISM			X		S-adenosylmethionine carrier 2
		AT3G61550	ARABIDOPSIS T??XICOS EN LEVADURA 68 (ATL68)	-1.41305	6.32199e-08	1.85281e-06	IEA		water deprivation, radiation,			RING/U-box superfamily protein
		AT2G28150	SOSEKI3 (SOK3)	-1.34101	5.43095e-07	1.2175e-05	ISM, IMP	ABA. Brassinosteroid, SA		X		DUF966 domain containing protein, expressed during embryogenesis.
		AT2G23180	CYTOCHROME P450, FAMILY 96, SUBFAMILY A, POLYPEPTIDE 1 (CYP96A1)	-1.28316	0.00168089	0.00996676	IEA		response to water deprivation			Member of CYP96A
		AT5G41140		-1.50442	1.46308e-07	3.91396e-06	IEA, ISM , ND, IDA			X		Myosin heavy chain-related protein
		AT2G01918	PSBQ-LIKE 3 (PQL3)	-1.48197	0.000187724	0.00169365	ISM, IEA, IMP, IDA, IBA		wounding, water deprivation	X		Protein homologous to each PQL protein. Mutational analysis indicates that PQL3 is also required for NDH activity. Member of the thylakoid lumen proteome.
		AT5G16480	PLANT AND FUNGI ATYPICAL DUAL-SPECI&#64257;CITY PHOSPHATASE 5 (PFA-DSP5)	-1.81517	1.43982e-05	0.000198649	IBA, IDA, ISM, IEP			X		Encodes an atypical dual-speci&#64257;city protein tyrosine phosphatase, affects the response of plants to high-salt conditions. Interacts directly with MPK3 and MPK6.
		AT5G03960	IQ-DOMAIN 12 (IQD12)	-2.7025	0.00499192	0.0232834	ISM, ND			X		Member of IQ67 (CaM binding) domain containing family.
		AT3G22210		-1.45288	2.80218e-14	4.29785e-12	IDA					Transmembrane protein
		AT4G18740		-1.24035	1.75628e-06	3.3462e-05	ND		oxidative stress			Rho termination factor
		AT5G12050	BIG GRAIN 1 (BG1)	-1.36289	0.00145288	0.00892236	ISS, IEP					Rho GTPase-activating protein
		AT2G18328	RAD-LIKE 4 (RL4)	-1.36842	2.4509e-13	2.89159e-11	IEA					RAD-like 4
		AT2G10940		-2.4666	2.63414e-13	3.04914e-11	HAD, IEA, IMP			X		Bifunctional inhibitor/lipid-transfer protein/seed storage 2S albumin superfamily protein
		AT4G32890	GATA TRANSCRIPTION FACTOR 9 (GATA9)	-1.7345	1.3644e-05	0.000190386	IEA, IPI, IBA, ISM, ISS		wounding			GATA factor family of zinc finger transcription factors.
		AT4G11640	SERINE RACEMASE (SR)	-2.20772	2.48067e-06	4.55202e-05	ISS, IBA, IDA					Serine racemase, which is a bifunctional PLP-dependent enzyme catalyzing racemization of serine and dehydration of serine to pyruvate in the same way as mammalian serine racemases
		AT5G06430		-1.59965	0.00017547	0.00160038	ND, TAS					Thioredoxin superfamily protein
		AT1G55120	BETA-FRUCTOFURANOSIDASE 5 (FRUCT5)	-1.85895	2.25791e-08	7.40763e-07	IEA, HDA, ISM, IEA, IDA, ISS			X		Protein with fructan exohydrolase (FEH) activity acting on levan-type fructans (6-FEH, levanase). The enzyme does not have invertase activity.
		AT1G18170		-1.19079	2.92563e-10	1.56986e-08	ISM, IEA, HAD					FKBP-like peptidyl-prolyl cis-trans isomerase family protein
		AT3G06840		-2.07157	0.00200523	0.0114616	IEA, HDA, ND					Hypothetical protein
		AT5G14210		-1.13917	1.55044e-07	4.11179e-06	IEA, ISM, ISS	ABA	osmotic stress, cold	X		Leucine-rich repeat protein kinase family protein
		AT5G64040	(PSAN)	-1.34006	5.80309e-12	4.92193e-10	TAS, IEA, ISM, HAD, IBA		temperature stimulus	X	X	Subunit of photosystem I located entirely in the thylakoid lumen. May be involved in the interaction between plastocyanin and the photosystem I complex
		AT2G40120	PLANT-SPECIFIC DUAL-SPECIFICITY TYROSINE PHOSPHORYLATION-REGULATED KINASE 3 (DYRKP-3)	-1.28604	0.00130832	0.00821271	ISM	JA	wounding			Protein kinase superfamily protein
		AT5G25570		-1.87694	0.0130537	0.0486738	ISM, ND, IBA		wounding, salt stress, cold	X		Polyamine-modulated factor 1-binding protein
		AT1G02400	GIBBERELLIN 2-OXIDASE 6 (GA2OX6)	-1.79826	0.00732734	0.0312918	IDA, IBA, IEP, TAS		osmotic stress	X		Gibberellin 2-oxidase that acts on C19 gibberellins but not C20 gibberellins.
		AT4G22950	AGAMOUS-LIKE 19 (AGL19)	-2.40519	0.000319154	0.0026141	ISM, IBA, IMP, IEA, IDA		water deprivation, osmotic stress			MADS-box protein AGL19
		AT5G53592		-2.13276	0.00263711	0.0141011	ISM, IEA		osmotic stress			FBD-like domain family protein
		AT4G38090		-1.28266	4.25971e-06	7.23914e-05	IDA		response to hypoxia	X		Ribosomal protein S5 domain protein
		AT2G44300	GLYCOSYLPHOSPHATIDYLINOSITOL-ANCHORED LIPID PROTEIN TRANSFER 14 (LTPG14)	-1.40058	0.00779657	0.0327467	IEP, IEA		temperature stimulus			Bifunctional inhibitor/lipid-transfer protein/seed storage 2S albumin superfamily protein
		AT3G14210	EPITHIOSPECIFIER MODIFIER 1 (ESM1)	-1.06766	2.36019e-05	0.000300618	HDA	cytokinin	salt stress	X		A semidominant QTL which has an epistatic effect on the Epithiospecifier gene. Represses nitrile formation and favors isothiocyanate production during glucosinolate hydrolysis
		AT1G35180		-1.33656	0.00292975	0.0153144	IEA					TRAM, LAG1 and CLN8 (TLC) lipid-sensing domain containing protein
		AT5G03860	MALATE SYNTHASE (MLS)	-3.25924	0.000562089	0.00416476	IBA, IEA, ISM, IBA, IMP			X		Protein with malate synthase activity.
		AT2G38780		-1.18187	9.74301e-06	0.000144032	ISM		phosphate starvation	X		Cytochrome C oxidase subunit
		AT5G50740	HEAVY METAL ASSOCIATED PROTEIN 52 (ATHMP52)	-1.2427	0.00194018	0.011187	ISM, IEA		starvation	X		Heavy metal transport/detoxification superfamily protein
		AT5G03140	L-TYPE LECTIN RECEPTOR KINASE VIII.2 (LECRK-VIII.2)	-1.14504	1.09632e-06	2.2545e-05	IBA, ISM, IMP, ISS, IEA	JA	wounding			Concanavalin A-like lectin protein kinase family protein
		AT4G01820	ATP-BINDING CASSETTE B3 (ABCB3)	-5.01426	0.00610741	0.0271121	IDA, IPA, IEA, IBA	IAA	wounding			MDR subfamily
		AT4G31820	ENHANCER OF PINOID (ENP)	-1.25017	3.19726e-11	2.26329e-09	IGI, IEA, IPI, IEA			X		A member of the NPY family genes. Encodes a protein with similarity to NHP3. Contains BTB/POZ domain.
		AT1G21070	UDP-RHA/UDP-GAL TRANSPORTER 2 (URGT2)	-1.61046	0.00577474	0.0259983	IBA, IDA, ISM, IMP, HDA					Nucleotide-sugar transporter family protein
		AT3G44690		-1.5494	0.000576678	0.00425401	ND, ISM			X		Hypothetical protein
		AT1G48880	TRICHOME BIREFRINGENCE-LIKE 7 (TBL7)	-1.3759	0.00415487	0.020145	IBA	ABA				TBL (TRICHOME BIREFRINGENCE-LIKE) gene family containing a plant-specific DUF231 (domain of unknown function) domain.
		AT3G59330		-2.58994	1.52594e-06	2.99412e-05	ND, IEA			X		Solute carrier family 35 protein (DUF914)
		AT4G10800		-1.50492	0.00826708	0.034277	ISM, IEA			X		BTB/POZ domain protein
		AT3G62750	BETA GLUCOSIDASE 8 (BGLU8)	-1.29416	9.60713e-12	7.65451e-10	ISM	JA		X		Putative beta glucosidase, expressed in the peroxisome.
		AT5G26200		-2.56722	4.07911e-06	6.99683e-05	ISM, IEA	JA		X		Mitochondrial substrate carrier family protein
		AT5G11740	ARABINOGALACTAN PROTEIN 15 (AGP15)	-1.06962	1.69803e-06	3.25544e-05	TAS, IEA	ET, GA, ABA	salinity	X		Arabinogalactan protein (AGP15). The mRNA is cell-to-cell mobile.
		AT4G23400	PLASMA MEMBRANE INTRINSIC PROTEIN 1;5 (PIP1;5)	-1.29271	6.38927e-12	5.36961e-10	IPI, ISS	ABA				Plasma membrane intrinsic protein, involved redundantly with PIP1;1/2/3/4 in hydraulics and carbon fixation, regulates the expression of related genes that affect plant growth and development.
		AT2G32500		-1.98196	3.46648e-10	1.83863e-08	ND, IDA	IAA				Stress responsive alpha-beta barrel domain protein
		AT3G26932	DSRNA-BINDING PROTEIN 3 (DRB3)	-1.57529	0.000433435	0.00335325	ISM, IEA, IPI, HDA	JA	oxidative stress	X		dsRNA-binding protein 3
		AT1G33615		-1.8815	0.00222336	0.0124267	ND, IBA	ABA	water deprivation	X		None
		AT5G20270	HEPTAHELICAL TRANSMEMBRANE PROTEIN1 (HHP1)	-1.49451	5.11048e-08	1.52941e-06	IBA, IEP, ISM, IMP, IEA	ABA, CK	osmotic stress	X		Heptahelical transmembrane protein homologous to human adiponectin receptors and progestin receptors
		AT1G16750		-1.07187	0.000407137	0.0031941	IBA	GA		X		GPI-anchored adhesin-like protein, putative (Protein of unknown function, DUF547)
		AT1G29395	COLD REGULATED 314 INNER MEMBRANE 1 (COR413IM1)	-2.07135	1.37692e-22	1.15192e-19	IDA, IEP, HDA, IEA	IAA, ABA	cold, water deprivation, salinity			Integral membrane protein in the inner envelope of chloroplasts
		AT4G08685	(SAH7)	-1.33846	4.48084e-07	1.02702e-05	IEA				X	Protein, expressed in leaves, with similarity to pollen allergens
		AT2G33330	PLASMODESMATA-LOCATED PROTEIN 3 (PDLP3)	-2.05747	7.01633e-13	7.46448e-11	ND, IGI, IBA, ISM, HDA	IAA, GA			X	Plasmodesmal protein that affects the intercellular movement of molecules through the plasmodesmata
		AT2G22170	PLAT DOMAIN PROTEIN 2 (PLAT2)	-2.9578	7.41406e-14	9.8881e-12	IEA, HAD, ISM, IEP	ABA	water deprivation, osmotic stress			Lipase/lipooxygenase, PLAT/LH2 family protein
		AT2G26360		-1.54574	0.0127527	0.0477741	IBA, ND	JA				Mitochondrial substrate carrier family protein
		AT4G21870		-1.55593	8.61913e-05	0.000883761	IBA	ABA, SA				HSP20-like chaperone
		AT2G18890	RECEPTOR-LIKE CYTOPLASMIC KINASE VI_A2 (RLCK VI_A2)	-3.72684	3.7003e-19	1.54782e-16	IEA, ISM	GA		X		RLCK VI_A class kinase which activity is regulated by Rho-of-plants (ROP) GTPases.
		AT3G02250	(RRT2)	-1.04599	5.79468e-06	9.37264e-05	IEA, IBA, IPI, IDA	ABA				O-fucosyltransferase family protein
		AT2G21540	SEC14-LIKE 3 (SFH3)	-1.95485	1.99752e-07	5.07094e-06	ISM, IDA, ISS		water deprivation	X		SEC14-like 3
		AT3G28740	CYTOCHROME P450, FAMILY 81, SUBFAMILY D, POLYPEPTIDE 11 (CYP81D11)	-2.34281	1.64563e-06	3.16486e-05	IEA, IBA, IMP, ISM	JA				Member of the cytochrome p450 family. Overexpression induces synthesis of volatile compounds that affect chemical ecology and insect interactions.
		AT1G66100		-2.87084	1.58093e-14	2.57496e-12	ISS, ISM, IEA, IBA		cold			Predicted PR (pathogenesis-related) protein. Belongs to the plant thionin (PR-13) family
		AT2G14910		-1.01497	4.12521e-07	9.58644e-06	ISM, IEA, IDA, IPI	JA		X		MAR-binding filament-like protein
		AT1G51370		-1.00539	0.0101441	0.0402547	IDA, ISM, ND	IAA				F-box/RNI-like/FBD-like domains-containing protein
		AT2G43550		-1.53344	3.6847e-10	1.94876e-08	ND, ISM, IBA	ABA				Defensin-like (DEFL) family protein.
		AT3G03702		-3.91154	0.00237933	0.0130643	ND			X		Natural antisense transcript overlaps with AT3G03700
		AT3G15270	SQUAMOSA PROMOTER BINDING PROTEIN-LIKE 5 (SPL5)	-1.22113	0.00825787	0.0342465	ISM					Member of the SPL (squamosa-promoter binding protein-like)gene family, a novel gene family encoding DNA binding proteins and putative transcription factors.
		AT3G15900		-1.01034	2.72079e-05	0.000339039	ND, IMP	IAA				homoserine O-acetyltransferase
		AT3G53100		-1.04292	0.00209821	0.0118568	IEA	JA				GDSL-motif esterase/acyltransferase/lipase. Enzyme group with broad substrate specificity that may catalyze acyltransfer or hydrolase reactions with lipid and non-lipid substrates.
		AT1G68740	(PHO1;H1)	-1.40835	0.000101549	0.00101302	IBA	brassinosteroid		X		Encodes PHO1;H1, a member of the PHO1 family. Involved in inorganic phosphate (Pi) transport and homeostasis.
		AT4G17680	EXCLUSIVELY SENSITIVE TO BICARBONATE 1 (EBS1)	-1.81439	0.000362664	0.00290589	ISM, ND	ABA				S-ribonuclease binding protein specifically involved in plant tolerance to NaHCO3.
		AT4G39330	CINNAMYL ALCOHOL DEHYDROGENASE 9 (CAD9)	-1.40174	7.75069e-09	2.85875e-07	HDA, IMP	JA		X		cinnamyl alcohol dehydrogenase 9
		AT5G45040	CYTOCHROME C6A (CYTC6A)	-1.66141	6.83844e-05	0.000730902	IEA, ISM	IAA		X		Class I cytochrome c family member possessing a high structural homology with photosynthetic cytochrome c(6) from cyanobacteria.
		AT5G59350		-1.2092	7.07002e-05	0.000748267	IEA					Transmembrane protein
		AT4G06598		-1.30473	0.00295103	0.0153907	IEA, ISM, ND			X		Basic-leucine zipper (bZIP) transcription factor family protein
		AT5G61440	ATYPICAL CYS HIS RICH THIOREDOXIN 5 (ACHT5)	-1.3097	5.30253e-06	8.7449e-05	ISM			X		Member of the thioredoxin family protein. Located in the chloroplast
		AT1G44760		-1.42457	5.14409e-05	0.000578004	IEA, ND, IDA			X		Adenine nucleotide alpha hydrolases-like superfamily protein
		AT5G20630	GERMIN 3 (GER3)	-2.36698	1.30076e-12	1.28481e-10	IDA, IEA, HAD, ND					Germin-like protein. Its transcripts are more abundant in RNA from leaves collected in the evening, suggesting some kind of circadian regulation.
		AT1G51940	LYSM-CONTAINING RECEPTOR-LIKE KINASE 3 (LYK3)	-1.09377	8.89091e-09	3.22121e-07	IMP, IDA	ABA				LysM-containing receptor-like kinase. Induction of chitin-responsive genes by chitin treatment is not blocked in the mutant. Loss-of-function mutants display enhanced resistance to Botrytis cinerea and Pectobacterium carotovorum. Cross-talk between signaling pathways activated by ABA and pathogens (PMID:24639336).
		AT3G61080		-2.11692	3.53239e-20	1.85753e-17	HDA, IEA, IBA, TAS		cold	X		Protein kinase superfamily protein
		AT3G30180	BRASSINOSTEROID-6-OXIDASE 2 (BR6OX2)	-1.82477	4.37994e-20	2.17872e-17	ISM, IEP, IBA, IDA, IEA, ISS					Cytochrome p450 enzyme that catalyzes the last reaction in the production of brassinolide.
		AT3G63200	PATATIN-LIKE PROTEIN 9 (PLP9)	-2.44841	6.78598e-07	1.47806e-05	IEA					PATATIN-like protein 9
		AT5G24270	SALT OVERLY SENSITIVE 3 (SOS3)	-2.06492	0.000818317	0.00562458	ISM, ISS, IEA, IPI, IMP					Calcium sensor that is essential for K+ nutrition, K+/Na+ selectivity, and salt tolerance. The protein is similar to calcineurin B. Lines carrying recessive mutations are hypersensitive to Na+ and Li+ stresses and is unable to grow in low K+. The growth defect is rescued by extracellular calcium.
		AT1G68540	TETRAKETIDE ALPHA-PYRONE REDUCTASE 2 (TKPR2)	-1.42445	4.88154e-05	0.000553301	IBA, ISM, IMP, IEA			X		NAD(P)-binding Rossmann-fold superfamily protein
		AT4G15140		-1.22771	0.00557994	0.0253327	IEA					hypothetical protein
		AT3G01960		-1.88887	5.2937e-06	8.73817e-05	ND, ISM	ABA				Hypothetical protein
		AT1G70210	CYCLIN D1;1 (CYCD1;1)	-1.53473	3.37951e-05	0.000410289	IBA, IEA, ND					Encodes a D-type cyclin that physically interacts with CDC2A. Its expression is upregulated early during germination.
		AT5G63180		-1.36738	2.50595e-07	6.20412e-06	ISM					Pectin lyase-like superfamily protein
		AT5G66052		-1.76615	1.06032e-15	2.16836e-13	ND, IEA			X	X	Transmembrane protein
		AT5G58260	NADH DEHYDROGENASE-LIKE COMPLEX N (NdhN)	-1.37746	4.7171e-12	4.0952e-10	HDA	auxin				Subunit NDH-N of NAD(P)H:plastoquinone dehydrogenase complex (Ndh complex) present in the thylakoid membrane of chloroplasts. This subunit is thought to be required for Ndh complex assembly.
		AT4G34090	PROTEIN IN CHLOROPLAST ATPASE BIOGENESIS (PAB)	-1.222	1.79327e-09	7.85838e-08	HDA, ISM					cyclin delta-3
		AT4G31400	CHROMOSOME TRANSMISSION FIDELITY 7 (CTF7)	-1.84875	0.000165837	0.00152764	IBA, IMP, IDA, ISM, IPI, ISS	ABA		X		CTF7, a homolog of the yeast CTF protein required for the formation of sister chromatid cohesion. Arabidopsis CTF7 is critical for female gametophyte and embryo development,
		AT2G21080		-1.10903	0.000626405	0.00454441	IEA, HDA	ABA	wounding			Ras guanine nucleotide exchange factor K
		AT1G18870	ISOCHORISMATE SYNTHASE 2 (ICS2)	-3.4308	5.39972e-07	1.21244e-05	ISM, IBA, IEA, IMP	JA				Protein with isochorismate synthase activity involved in phylloquinone biosynthesis.
		AT5G57785		-1.4303	0.00736137	0.0313989	IDA, IEA, HDA, IGI	ABA	osmotic stress	X		Hypothetical protein
		AT3G09540		-1.22108	8.35707e-05	0.000861665	IEA					Pectin lyase-like superfamily protein
		AT5G59662		-1.66966	0.00249809	0.0135707	ND, IEA, HDA	IAA		X		Natural antisense transcript overlaps with AT5G59660
		AT4G24510	ECERIFERUM 2 (CER2)	-1.66524	1.29094e-12	1.28432e-10	IDA, IMP, ISM, IBA	ABA		X		Component of the fatty acid elongation machinery required for C28 to C30 fatty acid elongation. It does not require the acyltransferase catalytic site for biological function.
		AT5G24570		-1.77103	1.29512e-09	5.87112e-08	IEA, ND, IDA	GA				Hypothetical protein
		AT1G22885	(PROSCOOP13)	-1.05311	0.00189064	0.0109409	ISS, IEP, IDA, IEP		cold			Transmembrane protein
		AT5G57780	P1R1 (P1R1)	-1.70193	0.000860506	0.00585927	IEA, ISM, IEP	JA, AA				Aypical member of the bHLH (basic helix-loop-helix) family transcriptional factors.
		AT3G10660	CALMODULIN-DOMAIN PROTEIN KINASE CDPK ISOFORM 2 (CPK2)	-2.51768	5.36472e-06	8.82373e-05	IBA, IDA, IEA	IAA		X		Predicted to encode calcium-dependent protein kinase and is localized to the ER.
		AT1G08810	MYB DOMAIN PROTEIN 60 (MYB60)	-1.67943	1.65172e-07	4.31818e-06	IEP, ISM, IDA, IMP, ISS, IPI	JA	ABA, desiccation			putative transcription factor of the R2R3-MYB gene family. Transcript increases under conditions that promote stomatal opening (white and blue light, abi1-1 mutation) and decreases under conditions that trigger stomatal closure
		AT1G24147		-1.08564	0.00531987	0.0244446	ISM	JA		X		Transmembrane protein
		AT2G01090		-1.73705	2.12762e-06	3.99502e-05	IBA, ND	JA		X		Ubiquinol-cytochrome C reductase hinge protein
		AT3G23510		-2.1749	0.00981105	0.0392549	IEA, ISM	IAA		X		Cyclopropane-fatty-acyl-phospholipid synthase
		AT1G75880	(GGL12)	-1.78279	2.07081e-07	5.24255e-06	TAS, ISM, IBA, IEA				X	Guard-cell-enriched GDSL Lipase family member.
		AT2G20240	TON1 RECRUITING MOTIF 17 (TRM17)	-1.3108	0.000101334	0.00101142	IEA, ISM					GPI-anchored adhesin-like protein, putative (DUF3741)
		AT4G37925	NADH DEHYDROGENASE-LIKE COMPLEX M (NdhM)	-1.65218	3.93696e-19	1.61022e-16	IEA, TAS, HDA, ISM, ND			X		Subunit NDH-M of NAD(P)H:plastoquinone dehydrogenase complex (Ndh complex) present in the thylakoid membrane of chloroplasts. This subunit is thought to be required for Ndh complex assembly.
		AT4G04330	HOMOLOGUE OF CYANOBACTERIAL RBCX 1 (RbcX1)	-1.77093	1.97436e-12	1.84458e-10	IEP, IDA					Chloroplast thylakoid localized RbcX protein that acts as a chaperone in the folding of Rubisco.
		AT5G07700	MYB DOMAIN PROTEIN 76 (MYB76)	-1.0631	0.0118716	0.0452	IPI, ISM, IEP, IMP		oxidative stress			(MYB76), which inhibits the accumulation of seed oil.
		AT2G40610	EXPANSIN A8 (EXPA8)	-2.71809	1.54846e-19	7.12484e-17	ISM, IEA			X		Member of Alpha-Expansin Gene Family. Involved in the formation of nematode-induced syncytia in roots of Arabidopsis thaliana.
		AT3G04290	LI-TOLERANT LIPASE 1 (LTL1)	-5.20405	1.0158e-06	2.10963e-05	ND, IEA, IMP, IPI, ISM					Li-tolerant lipase 1
		AT4G24350		-1.16405	1.50033e-08	5.11362e-07	ISM, IEP, IEA			X		Phosphorylase superfamily protein
		AT2G05310		-1.43916	2.95455e-13	3.35669e-11	HDA, ND, IEA, ISM			X		Transmembrane protein
		AT2G47880	CEP DOWNSTREAM 2 (CEPD2)	-2.89388	3.22539e-28	6.59591e-25	ISM, IGI, IDA, IBA, IPI		nitrogen starvation			Member of the CC-type glutaredoxin (ROXY) family. CEPD2 is a non secreted polypeptide that is highly similar to CEPD1 which is another member of a novel family related to glutaredoxins.
		AT2G34925	CLAVATA3/ESR-RELATED 42 (CLE42)	-2.74718	3.95582e-07	9.23946e-06	IBA, IMP, ISS, IDA					Belongs to a large gene family, called CLE for CLAVATA3/ESR-related, encoding small peptides with conserved carboxyl termini.
		AT5G24155		-1.43537	4.46797e-05	0.000513635	TAS, IEA					FAD/NAD(P)-binding oxidoreductase family protein
		AT3G29030	EXPANSIN A5 (EXPA5)	-2.20681	9.81872e-17	2.40951e-14	NAS, IMP, IEA					Expansin.
		AT5G62360	PECTIN METHYL-ESTERASE INHIBITOR 13 (PMEI13)	-3.91669	4.17826e-29	9.61261e-26	IBA, IDA, ND	JA		X		Pectin methylesterase inhibitor expressed throughout the plant.
		AT1G60590		-2.96112	2.88639e-08	9.25505e-07	ISM, IEA			X		Pectin lyase-like superfamily protein
		AT3G28760		-1.44734	0.000160695	0.00149072	IEA, ISM			X		3-dehydroquinate synthase
		AT3G49670	BARELY ANY MERISTEM 2 (BAM2)	-1.51216	1.18893e-08	4.12871e-07	IEA, IBA, IGI, IDA				X	CLAVATA1-related receptor kinase-like protein required for both shoot and flower meristem function.
		AT2G21140	PROLINE-RICH PROTEIN 2 (PRP2)	-3.01314	2.86783e-06	5.15957e-05	IEA, ISS	IAA	wounding			Proline-rich protein expressed in expanding leaves, stems, flowers, and siliques.
		AT4G38690		-2.07156	4.97545e-24	4.57866e-21	IEA					PLC-like phosphodiesterases superfamily protein
		AT1G78070		-1.14164	1.02172e-06	2.11528e-05	IEA, ISM, ISS, IDA			X		Transducin/WD40 repeat-like superfamily protein
		AT5G51820	PHOSPHOGLUCOMUTASE (PGM)	-1.05023	0.000165665	0.00152713	IEA, HDA, ISM, HDA, ND, IEA, IBA, IPI					Plastid isoform of the enzyme phosphoglucomutase involved in controlling photosynthetic carbon flow.
		AT1G06980		-3.53338	4.28906e-08	1.32896e-06	IEA			X		PADRE protein
		AT1G10990		-1.83814	7.1872e-07	1.55441e-05	ND, ISM, HDA					Transmembrane protein
		AT1G75030	THAUMATIN-LIKE PROTEIN 3 (TLP-3)	-3.03562	0.000220163	0.00192591	ISM, ND					PR5-like protein
		AT2G27480		-1.54208	0.00586436	0.0263317	ND			X		Calcium-binding EF-hand family protein
		AT5G08150	SUPPRESSOR OF PHYTOCHROME B 5 (SOB5)	-2.36901	0.0111132	0.0431134	ISM, IEA					SOB5. Activation tagging lines accumulated higher level of cytokinin.
		AT3G28310		-6.24195	3.18648e-05	0.000388907	IBA, ISM, ISS, IEA, ND					hypothetical protein (DUF677)
		AT5G20790		-2.11887	0.00229811	0.0127438	IEA, HEP, ND, ISM			X		Transmembrane protein
		AT3G61160	(SK31/ASK&#946;)	-1.13911	0.00257524	0.0138629	IEA		osmotic stress, salt stress			GS3-like kinase, subgroup III.
		AT1G01250		-1.85626	0.00334744	0.0169537	ISM, IEA, ISS			X		DREB subfamily A-4 of ERF/AP2 transcription factor family.
		AT5G62280		-3.34181	0.000278732	0.0023425	IEA					DUF1442 family protein (DUF1442)
		AT4G10160	ARABIDOPSIS T??XICOS EN LEVADURA 59 (ATL59)	-4.90372	0.0124836	0.0470244	IBA, IDA, IEA, ND					RING/U-box superfamily protein
		AT5G02890		-2.00553	3.70713e-07	8.70218e-06	IMP, ND					Encodes a protein with similarity to transferases in plants and fungi.
		AT1G65590	BETA-HEXOSAMINIDASE 3 (HEXO3)	-1.19431	5.09325e-09	1.98604e-07	HDA, IEA, IBA		cold	X		Protein with beta-hexosaminidase activity. Located on the plasma membrane.
		AT5G01015		-3.14203	4.78239e-12	4.11308e-10	ISM, IEA					Transmembrane protein
		AT5G27290		-1.69457	7.59721e-16	1.58894e-13	HDA, IEA, ISM	ABA				Stress regulated protein
		AT3G51470		-2.86137	5.4611e-06	8.91419e-05	ISM, IEA		water deprivation	X		Protein phosphatase 2C family protein
		AT1G79840	GLABRA 2 (GL2)	-4.17688	1.60566e-09	7.13819e-08	IMP, ISM, IDA, ISS, IPI, IEA, IEP			X		Glabra 2, a homeodomain protein affects epidermal cell identity including trichomes, root hairs, and seed coat. It also down-regulates seed oil content.
		AT3G19180	PARALOG OF ARC6 (PARC6)	-1.04596	2.69839e-05	0.000336477	IPI, ISM, IMP, ND, IBA		water deprivation		X	Chloroplast division factor located in the plastid inner envelope with its N-terminus exposed to the stroma.
		AT5G16790	(THO7)	-2.73762	5.80362e-05	0.000637325	IDA, ND, IBA, ISM, NAS, IEP	ABA	salt stress	X		Component of the putative Arabidopsis THO/TREX complex. THO/TREX complexes in animals have been implicated in the transport of mRNA precursors.
		AT5G52020		-3.92898	0.00870149	0.0356763	ISM, IEA, IPI, IEP, IDA		oxidative stress	X		DREB subfamily A-4 of ERF/AP2 transcription factor family.
		AT3G02980	MEIOTIC CONTROL OF CROSSOVERS1 (MCC1)	-1.15431	0.00925491	0.0373955	ISM, IBA, IDA			X		MEIOTIC CONTROL OF CROSSOVERS1 (MCC1), a GCN5-related histone N-acetyltransferase. MCC1 appeared to be required in meiosis for normal chiasma number and distribution and for chromosome segregation.
		AT5G47100	CALCINEURIN B-LIKE PROTEIN 9 (CBL9)	-1.00688	0.00910285	0.036934	IPI, ISM, ISS, IDA, HDA, IGI, IMP	IAA		X		Member of AtCBLs (Calcineurin B-like Calcium Sensor Proteins. CBL9 interacts with and targets CIPK23 to the plasma membrane in vivo.
		AT3G30720	QUA-QUINE STARCH (QQS)	-2.20644	2.5292e-07	6.23159e-06	IPI, IMP, ISM, IDA			X		QQS is an orphan gene that arose recently in the Arabidopsis thaliana lineage.
		AT2G42380	(BZIP34)	-1.53117	9.55696e-08	2.68543e-06	IPI, ISM, ISS, IBA, IMP, IDA, IEA			X		BZIP family of transcription factors. Forms heterodimers with the related protein AtbZIP61.
		AT1G48480	RECEPTOR-LIKE KINASE 1 (RKL1)	-1.81179	1.13697e-08	3.96324e-07	HDA, IPI, IEA, IEP		heat			Arabidopsis thaliana receptor-like protein kinase (RKL1) gene
		AT4G18290	POTASSIUM CHANNEL IN ARABIDOPSIS THALIANA 2 (KAT2)	-1.78845	2.82357e-07	6.84687e-06	IPI, IMP, IDA, ISS					KAT2, a member of the Shaker family potassium ion (K+) channel. Critical to stomatal opening induced by blue light. Critical to circadian rhythm of stomatal opening. I
		AT1G24020	MLP-LIKE PROTEIN 423 (MLP423)	-2.78417	2.87595e-05	0.000355009	IEA, HAD, ISM	IAA		X		MLP-like protein 423; ABA signaling pathway
		AT2G38995		-5.64715	1.16691e-07	3.20075e-06	IEA, IDA, IBA, ISM	JA	water deprivation	X		O-acyltransferase (WSD1-like) family protein; wax synthesis
		AT4G00400	GLYCEROL-3-PHOSPHATE SN-2-ACYLTRANSFERASE 8 (GPAT8)	-1.51526	2.22848e-11	1.62115e-09	IBA, IMP, IEA, IDA, IGI, ISM		osmotic stress			bifunctional sn-glycerol-3-phosphate 2-O-acyltransferase/phosphatase. Involved in cutin assembly and is functionally redundant with GPAT4.
		AT1G03457	BRUNO-LIKE 2 (BRN2)	-1.97526	9.47891e-06	0.000140693	IBA, IEA, IDA, IMP			X		RNA-binding (RRM/RBD/RNP motifs) family protein
		AT1G72645		-2.05976	9.37196e-18	3.08019e-15	ND, IEA			X		Transmembrane protein
		AT5G21430	NADH DEHYDROGENASE-LIKE COMPLEX U (NdhU)	-1.94184	2.46556e-21	1.56478e-18	ISM, IEA, IBA, HDA, IMP, ISS	JA, Brassinosteroid		X		Chaperone DnaJ-domain superfamily protein
		AT1G79040	PHOTOSYSTEM II SUBUNIT R (PSBR)	-1.3851	1.63892e-13	2.01095e-11	ISM			X		10 kDa PsbR subunit of photosystem II (PSII).
		AT3G61920		-1.6996	0.00139927	0.0086596	IEA, ISM, HDA			X		PADRE protein.
		AT1G74810	REQUIRES HIGH BORON 5 (BOR5)	-1.82753	0.000408998	0.00320734	IEA, IBA, ISM	ABA	water deprivation	X		HCO3- transporter family
		AT5G56160		-1.64107	0.00475967	0.0224793	ISM, IEA, ND					Sec14p-like phosphatidylinositol transfer family protein
		AT1G01360	REGULATORY COMPONENT OF ABA RECEPTOR 1 (RCAR1)	-1.09064	8.41329e-06	0.000128078	ISS, IDA, IBA, IPI, IMP	ABA	cold, water deprivation, osmotic stress, wounding		X	RCAR1 (regulatory components of ABA receptor). Interacts with and regulates the type 2C protein phosphatases (PP2Cs) ABI1 and ABI2. Functions as abscisic acid sensor
		AT3G52310	ATP-BINDING CASSETTE G27 (ABCG27)	-2.0616	0.000242918	0.00208798	IMP, IBA, IDA, ISS, IEP	GA		X		ABC transporter G family member 27
		AT5G51460	(ATTPPA)	-2.05353	1.11578e-10	6.79997e-09	ISM, IBA, IDA, IEA			X		homologous to the C-terminal part of microbial trehalose-6-phosphate phosphatases
		AT5G65040	INCREASED RESISTANCE TO MYZUS PERSICAE 1 (IRM1)	-3.03607	2.73614e-05	0.000340722	IEP, IDA, IPA, IBA					Senescence-associated family protein (DUF581)
		AT5G65870	PHYTOSULFOKINE 5 PRECURSOR (PSK5)	-1.08319	0.00122068	0.00775244	IEA, ISS, ISM					Probable phytosulfokines 5 precursor, coding for a unique plant peptide growth factor.
		AT5G52310	LOW-TEMPERATURE-INDUCED 78 (LTI78)	-1.86925	1.77521e-08	5.97307e-07	IEP, IGI, IMP, ND, HDA, IBA, ISM	IAA				Cold regulated gene, the 5' region of cor78 has cis-acting regulatory elements that can impart cold-regulated gene expression
		AT1G76190	SMALL AUXIN UPREGULATED RNA 56 (SAUR56)	-2.45507	0.00762948	0.0322139						SAUR-like auxin-responsive protein family
Response to light|photosynthesis|chloroplast thylakoid membrane|response to stress| response to endogenous stimulus|response to chemical (excluding pathogen/insect/herbivore associated GO-slim terms)|biosynthetic processes|anatomical structure development	tissue development, response to red and far red light, respoonse to blue light, chloroplast photosystem II, chloroplast photosystem I, anatomical development, developmental growth, root morphogenesis, flower development, regulationof DNA-templated transcription, signal transduction, hormone signaling, oxidoreductase, transmembrane transporter, photoprotection, regulation of photorepsiration, phot…	AT4G01900	GLNB1 HOMOLOG (GLB1)	-1.10439	4.70407e-08	1.44057e-06	IDA, IBA, IPI, IEP, TAS, IEA					PII protein that may function as part of a signal transduction network involved in perceiving the status of carbon and organic nitrogen. Forms a protein complex with N-acetylglutamate kinase and regulates the kinase activity by relieving the feedback inhibition of the kinase by arginine. Regulates acetyl-CoA carboxylase activity.
		AT1G27460	NO POLLEN GERMINATION RELATED 1 (NPGR1)	-1.18	7.67147e-06	0.000118252	TAS			X	X	Calmodulin-binding protein that is expressed in pollen, suspension culture cells, flowers, and fruits
		AT2G05620	PROTON GRADIENT REGULATION 5 (PGR5)	-1.01094	1.01756e-06	2.10963e-05	IPI, HDA, IBA, IMP, IDA		water deprivation	X		Involved in electron flow in Photosystem I. Essential for photoprotection.
		AT3G16240	DELTA TONOPLAST INTEGRAL PROTEIN (DELTA-TIP)	-1.75417	2.72868e-13	3.13884e-11	HDA, IDA, IGI, IPI, ISS, IBA, IMP			X		Delta tonoplast intrinsic protein, functions as a water channel and ammonium (NH3) transporter. Highly expressed in flower, shoot, and stem. Expression shows diurnal regulation and is induced by ammonium (NH3). Protein localized to vacuolar membrane
		AT1G16820		-1.83585	0.000921162	0.00618985	ISM, IEA, HDA, IPI					Vacuolar ATP synthase catalytic subunit-related / V-ATPase-related / vacuolar proton pump-like protein
		AT5G44430	PLANT DEFENSIN 1.2C (PDF1.2c)	-5.812	1.83585e-13	2.17993e-11	ISM, IDA					Predicted to encode a PR (pathogenesis-related) protein. Belongs to the plant defensin (PDF) family
		AT1G52830	INDOLE-3-ACETIC ACID 6 (IAA6)	-1.9879	0.00471797	0.0223339	IPI, IMP, ISS, IEA	IAA				An extragenic dominant suppressor of the hy2 mutant phenotype. Also exhibits aspects of constitutive photomorphogenetic phenotype in the absence of hy2.
		AT1G52190	NRT1/ PTR FAMILY 1.2 (NPF1.2)	-1.14154	2.6801e-05	0.000334876	IBA, HDA, ISM					It is responsible for nitrate redistribution to young leaves.
		AT3G55500	EXPANSIN A16 (EXPA16)	-2.9811	8.88545e-11	5.60057e-09	IEP, ISM, ISS, NAS					Expansin-like protein. Involved in the formation of nematode-induced syncytia in roots of Arabidopsis thaliana.
		AT5G56550	OXIDATIVE STRESS 3 (OXS3)	-1.08699	0.00250234	0.0135817	IMP, IEP, IPI, IDA, ND					OXIDATIVE STRESS 3 (OXS3)&#65292; involved in tolerance to heavy metals and oxidative stress.
		AT2G36885		-1.279	0.00694398	0.030015	HDA, IEA, ND	Auxin		X		Translation initiation factor
		AT4G28730	GLUTAREDOXIN C5 (GrxC5)	-1.39034	3.62349e-07	8.55003e-06	ISM, IDA, IBA					Glutaredoxin GrxC5. The monomeric apoprotein possesses deglutathionylation activity mediating the recycling of plastidial methionine sulfoxide reductase B1 and peroxiredoxin IIE
		AT3G45230	ARABINOXYLAN PECTIN ARABINOGALACTAN PROTEIN 1 (APAP1)	-1.4713	1.60934e-06	3.11343e-05	IEA, ND, IDA					Arabinogalactan protein core of plant cell wall proteoglycan that contains arabinogalactan and cell wall matrix glycan pectin and/or xylan domains.
		AT3G15354	SPA1-RELATED 3 (SPA3)	-1.05704	9.90183e-05	0.00099261	IEA, ISM, ISS, IPI			X		Member of the SPA (suppressor of phyA-105) protein family (SPA1-SPA4).
		AT3G50120		-1.73484	8.81195e-07	1.87063e-05	IEA, ND, IPI			X		Transmembrane protein, putative (DUF247)
		AT1G70890	MLP-LIKE PROTEIN 43 (MLP43)	-1.61573	2.29608e-15	4.22594e-13	HDA, IEA					MLP-like protein 43
		AT1G52280	RAB GTPASE HOMOLOG G3D (RABG3d)	-1.31919	2.26912e-05	0.000290627	IEA		response to salt stress, oxidative stress			RAB GTPase homolog G3D
		AT2G15292		-1.31893	0.000867998	0.00589634	ND					other_RNA
		AT4G01130		-1.01898	6.5196e-05	0.000701715	IEA, ISM, HDA, ND		cold, photosynthesis		X	GDSL-motif esterase/acyltransferase/lipase.
		AT3G46900	COPPER TRANSPORTER 2 (COPT2)	-1.61311	0.0104165	0.0410613	IGI, IBA, ISM	IAA		X		Member of copper transporter family and functionally complements a high affinity copper transporter mutant in yeast
		AT5G41700	UBIQUITIN CONJUGATING ENZYME 8 (UBC8)	-1.1798	1.5845e-10	9.19958e-09	ISM, IEP,		temperature stimulus		X	One of the polypeptides that constitute the ubiquitin-conjugating enzyme E2
		AT1G14440	HOMEOBOX PROTEIN 31 (HB31)	-1.7884	0.000125578	0.0012139	ISM, IBA, ISS, IPI	IAA	temperature stimulus			Homeobox protein 31
		AT1G30380	PHOTOSYSTEM I SUBUNIT K (PSAK)	-1.35083	7.73577e-10	3.69055e-08	IEA, HDA				X	Subunit K of photosystem I reaction center
		AT3G48420		-1.15531	1.33649e-09	6.02893e-08	HDA					Haloacid dehalogenase-like hydrolase (HAD) superfamily protein
		AT4G11211		-3.30798	3.94459e-11	2.72933e-09	IEA, ND, ISM				X	Hypothetical protein
		AT4G10910		-3.39801	0.000325423	0.00265842	IEA, ISM, ND					Hypothetical protein
		AT1G80340	GIBBERELLIN 3-OXIDASE 2 (GA3OX2)	-3.30897	0.000642875	0.00462915	IEA, IBA , TAS, IDA					Protein with gibberellin 3 &#946;-hydroxylase activity.
		AT3G06750		-1.13195	1.49731e-05	0.000205197	TAS, IEA, ND		cold	X		Hydroxyproline-rich glycoprotein family protein
		AT1G18730	PHOTOSYNTHETIC NDH SUBCOMPLEX B 4 (PnsB4)	-1.63155	2.84599e-16	6.23578e-14	HDA, ISM, NAS, IDA, ND, IEA		cold			Likely a subunit of the chloroplast NAD(P)H dehydrogenase complex, involved in PSI cyclic electron transport.
		AT4G28660	PHOTOSYSTEM II REACTION CENTER PSB28 PROTEIN (PSB28)	-1.15444	4.9321e-06	8.20754e-05	IEA, HDA, ISM, IBA		cold		X	Similar to PsbW subunit of photosystem II.
		AT1G12250	(TL20.3)	-1.19296	9.15133e-09	3.28324e-07	ND, IEA			X		Pentapeptide repeat-containing protein
		AT5G38410	RUBISCO SMALL SUBUNIT 3B (RBCS3B)	-1.05575	1.57462e-06	3.06675e-05	ISM, HDA, IPI	JA, SA, ET	water deprivation, salt stress, cold	X		Member of the Rubisco small subunit (RBCS) multigene family
		AT1G14880	PLANT CADMIUM RESISTANCE 1 (PCR1)	-1.81138	0.00165942	0.00986166	IEA, ISM			X		PLANT CADMIUM RESISTANCE 1
		AT3G26710	COFACTOR ASSEMBLY OF COMPLEX C (CCB1)	-1.10256	8.11288e-06	0.000124224	HDA, IDA, ND					cofactor assembly of complex C
		AT5G37500	GATED OUTWARDLY-RECTIFYING K+ CHANNEL (GORK)	-1.28628	0.000493099	0.00373511	IMP					Guard cell outward potassium channel. Belongs to the Shaker family K+ channel. Mutants have increased water consumption and limited stomatal closure in response to abscisic and jasmonic acids. It forms a heteromeric K(out) channels with SKOR. The gene is expressed ubiquitously in root and the vasculature and guard cells of leaves. Expression is suppressed during agrobacterium-induced tumor format…
		AT1G15410		-1.40365	2.9994e-07	7.20679e-06	ISM		osmotic stress	X		aspartate-glutamate racemase family
		AT1G24240		-1.14865	7.92373e-05	0.000823933	ISM			X		Ribosomal protein L19 family protein
		AT2G41170		-1.41774	2.06767e-05	0.000269897	IEA, ND					F-box family protein
		AT3G55630	DHFS-FPGS HOMOLOG D (DFD)	-1.3737	1.73946e-07	4.49647e-06	IMP, IEA, IBA			X		One of the three folylpolyglutamate synthetase isoforms, FPGS3 (At3g55630, cytosolic).
		AT4G33470	HISTONE DEACETYLASE 14 (hda14)	-1.45611	3.03546e-14	4.55248e-12	IPI, IDA, IBA, ISS, HDA					HDA14, a member of the histone deacetylase family proteins that can deacetylate a-tubulin, associates with a/b-tubulin and is retained on GTP/taxol-stabilized microtubules
		AT5G63650	SNF1-RELATED PROTEIN KINASE 2.5 (SNRK2.5)	-2.11411	0.000455906	0.00348317	IBA, HDA, ND					SNF1-related protein kinases (SnRK2) whose activity is activated by ionic (salt) and non-ionic (mannitol) osmotic stress.
		AT4G20070	ALLANTOATE AMIDOHYDROLASE (AAH)	-1.86607	7.03519e-10	3.41643e-08	IDA, ISM, IEA	ABA	water deprivation, salt stress	X	X	Allantoate Amidohydrolase (AtAAH)which catalyzes the allantoate deiminase reaction
		AT5G48460	(ATFIM2)	-1.7142	7.52604e-12	6.18379e-10	IBA, ISM, IDA, ND					Different members of the fimbrin/plastin family have diverged biochemically during evolution to generate either tight actin bundles or loose networks with distinct biochemical and biophysical properties.
		AT5G02650		-1.84376	0.000842192	0.00575159	IEA, ND, TAS					Hypothetical protein
		AT2G04570	OCCLUDED STOMATAL PORES 1 (OSP1)	-2.10561	1.44067e-07	3.86524e-06	IDA, ISM, IBA, ISS, IEA				X	GDSL-motif esterase/acyltransferase/lipase.
		AT1G11670		-1.47652	0.000192353	0.00172864	IEA			X		MATE efflux family protein
		AT2G16750		-2.04304	7.11866e-05	0.000751687	IEP, IMP, IBA	ABA		X		Kinase with adenine nucleotide alpha hydrolases-like domain-containing protein
		AT3G06740	GATA TRANSCRIPTION FACTOR 15 (GATA15)	-1.06742	0.00325967	0.0166235	IEA, ISM					Encodes a member of the GATA factor family of zinc finger transcription factors.
		AT3G56060		-1.4113	4.09836e-14	5.86653e-12	ISM, IEA		cellular response to starvation			Glucose-methanol-choline (GMC) oxidoreductase family protein
		AT4G34580	CAN OF WORMS1 (COW1)	-2.5815	0.00372164	0.0183983	IDA, IMP, IGI			X		COW1 (can of worms1), a phosphatidylinositol transfer protein essential for root hair tip growth.
		AT4G17460	(HAT1)	-1.30672	1.22596e-06	2.47139e-05	IPI, IEA		response to osmotic stress, response to cold	X		Class II HD-ZIP protein that regulates meristematic activity in different tissues, and that it is necessary for the correct formation of the gynoecium.
		AT4G17970	ALUMINUM-ACTIVATED, MALATE TRANSPORTER 12 (ALMT12)	-1.46589	1.66675e-07	4.35127e-06				X		Anion transporter involved in stomatal closure. Gene has 3 splicing variants.
		AT2G37300	ATP-BINDING CASSETTE I16 (ABCI16)	-3.71909	0.00150374	0.00915524	ND, ISM, IEA, IMP					Transmembrane protein
		AT2G17780	MID1-COMPLEMENTING ACTIVITY 2 (MCA2)	-1.17824	0.000691355	0.0049091	ISM, IGI, IDA			X		Mechanosensitive channel candidate MCA2. The three-dimensional structure of MCA2 was reconstructed and appears to comprise a small transmembrane region and large cytoplasmic region.
		AT3G63160	OUTER ENVELOPE PROTEIN 6 (OEP6)	-1.96827	2.0998e-17	6.03856e-15	IEA, IDA, HDA, ISM			X		Member of the Arabidopsis 7-kDa OEP family. Tail-anchored (TA) membrane protein which possesses a single C-terminal transmembrane domain targeting post-translationally to plastids.
		AT4G32000		-1.23418	0.00546177	0.0249439	ND			X		Protein kinase superfamily protein
		AT1G32080	(LrgB)	-1.58391	2.38626e-10	1.30324e-08	ISM, HDA, IMP	ABA	drought			Plant LrgAB/CidAB protein localized to the chloroplast envelope that is involved in chloroplast development, carbon partitioning
		AT1G52510		-1.3223	6.16124e-08	1.81436e-06	HDA, ISM, IEA		response to light intensity	X		alpha/beta-Hydrolases superfamily protein
		AT2G35370	GLYCINE DECARBOXYLASE COMPLEX H (GDCH)	-1.3493	6.90443e-12	5.75005e-10	HAD, IEA, IBA				X	Glycine decarboxylase complex H protein. Involved in photorespiration
		AT1G09490		-1.1642	1.83536e-09	8.01644e-08	ND			X		Similar to Eucalyptus gunnii alcohol dehydrogenase
		AT2G46910		-1.75041	1.46921e-14	2.41436e-12	HDA, IEA, ND			X		Plastid-lipid associated protein PAP / fibrillin family protein
		AT4G15660	(GRXS8)	-1.18166	8.86383e-06	0.00013394	IDA	cytokinin				CC-type glutaredoxin (ROXY) family. Represses transcriptional and developmental responses to nitrate. Negatively regulates plant primary root growth in response to nitrate.Interacts with the TGA1 and TGA4 transcription factors, which are central regulators of early transcriptional responses to nitrate in root.
		AT5G13410		-1.24666	6.4483e-06	0.000102047	ISM, HAD, IDA			X		FKBP-like peptidyl-prolyl cis-trans isomerase family protein
		AT1G52220	CURVATURE THYLAKOID 1C (CURT1C)	-1.25747	2.05849e-10	1.15157e-08	IEA	JA	red light			Thylakoid membrane localized protein that interacts with other CURT family proteins. Oligomerization is associated with grana thylakoid curavature.
		AT1G70630	REDUCED ARABINOSE YARIV 1 (RAY1)	-1.35278	0.00235875	0.0129745	IDA, IEA, ISM,			X		Nucleotide-diphospho-sugar transferase family protein
		AT5G47500	PECTIN METHYLESTERASE 5 (PME5)	-2.96583	0.000430665	0.00333742	IEA, ISM, IBA, ND			X		Pectin methylesterase
		AT1G12080		-4.708	7.00548e-18	2.34429e-15	IEA, HDA, IPI					Vacuolar calcium-binding protein-like protein
		AT5G45680	FK506-BINDING PROTEIN 13 (FKBP13)	-1.3511	8.20595e-07	1.75413e-05	IBA, HDA				X	Peptidyl-Prolyl Isomerase located in chloroplast thylakoid lumen
		AT2G29170		-2.21635	1.1482e-05	0.000165184	ND, IEA, IDA			X		NAD(P)-binding Rossmann-fold superfamily protein
		AT1G68260	ACYL-LIPID THIOESTERASE 3 (ALT3)	-2.13985	5.60717e-10	2.78919e-08	HDA, IDA, ISM, IEA					Thioesterase superfamily protein
		AT5G48490	DIR1-LIKE (DIR1-LIKE)	-2.84838	0.000434182	0.00335761	IEA					Similarity to a lipid transfer protein that may contribute to systemic acquired resistance (SAR).
		AT2G13610	ATP-BINDING CASSETTE G5 (ABCG5)	-2.54886	6.52224e-08	1.90241e-06	IEA, ISS, ISM					ABC-2 type transporter family protein
		AT3G53900	URACIL PHOSPHORIBOSYLTRANSFERASE (UPP)	-2.1895	3.87221e-06	6.66679e-05	HDA, ND	IAA		X		UPP, a plastidial uracil phosphoribosyltransferase (UPRT) involved in uracil salvage. Loss-of-function mutation causes dramatic growth retardation, a pale-green to albino phenotype, abnormal root morphology and chloroplastic disorders.
		AT3G49920	VOLTAGE DEPENDENT ANION CHANNEL 5 (VDAC5)	-1.1062	0.00501956	0.0233767	IBA, HDA, IEA, ISM					Voltage-dependent anion channel. VDACs are reported to be porin-type, beta-barrel diffusion pore
		AT5G19220	ADP GLUCOSE PYROPHOSPHORYLASE LARGE SUBUNIT 1 (APL1)	-1.35166	3.52881e-13	3.91252e-11	IDA, HAD			X		Large subunit of ADP-glucose pyrophosphorylase which catalyzes the first, rate limiting step in starch biosynthesis.
		AT3G23090	WAVE-DAMPENED 2-LIKE 3 (WDL3)	-1.67324	0.00653588	0.0286071	IEA, ISM, IDA, IPI, IMP, ND		salt stress			Member of the microtubule regulatory protein WVD2/WDL family WDL3 stabilizes cortical microtubules and is involved in light induced hypocotyl elongation
		AT3G26200	CYTOCHROME P450, FAMILY 71, SUBFAMILY B, POLYPEPTIDE 22 (CYP71B22)	-2.58503	4.24013e-09	1.68189e-07	IEA, ISM, IDA	ABA	cold		X	Putative cytochrome P450
		AT2G11810	MONOGALACTOSYLDIACYLGLYCEROL SYNTHASE TYPE C (MGDC)	-1.68715	0.0084398	0.0348284	IMP, IDA, IEP, TAS, IGI, IEA, ISM	IAA	water deprivation	X		MGD3 is the major enzyme for galactolipid metabolism during phosphate starvation. Does not contribute to galactolipid synthesis under P1-sufficient conditions.
		AT1G65310	XYLOGLUCAN ENDOTRANSGLUCOSYLASE/HYDROLASE 17 (XTH17)	-6.26894	0.0010331	0.00677625	TAS, ND, IEA, IDA, ISS	ABA	water deprivation	X		Xyloglucan endotransglucosylase/hydrolase
		AT4G25480	DEHYDRATION RESPONSE ELEMENT B1A (DREB1A)	-2.84858	4.57451e-07	1.04459e-05	IDA, IPI	ABA				DREB subfamily A-1 of ERF/AP2 transcription factor family (CBF3).
		AT3G55420		-1.52065	1.76529e-05	0.000236981	ND, ISM, IDA					Hypothetical protein
		AT1G80280		-1.31992	9.45435e-05	0.000954511	IEA, ISM					alpha/beta-Hydrolases superfamily protein
		AT5G11070		-1.35546	1.5211e-11	1.15209e-09	IEA, IPI		cold			hypothetical protein
		AT1G75820	CLAVATA 1 (CLV1)	-1.27792	1.11702e-07	3.07765e-06	ISS, IDA, IPI		nitrate			Putative receptor kinase with an extracellular leucine-rich domain.
		AT5G14070	(ROXY2)	-2.52705	0.000978653	0.0064935	IPI, IGI, IBA, IDA, ISM		cold	X		CC-type glutaredoxin (ROXY) family that has been shown to interact with the transcription factor TGA2 and suppress ORA59 promoter activity.
		AT4G06746	RELATED TO AP2 9 (RAP2.9)	-2.50136	1.17841e-05	0.000168784	IEA, ISM		water deprivation	X		DREB subfamily A-5 of ERF/AP2 transcription factor family (RAP2.9).
		AT1G58270	(ZW9)	-4.95938	4.17739e-24	4.04657e-21	HDA, IEA, IBA, ISM				X	ZW9 mRNA
		AT1G33170		-1.86993	1.15248e-06	2.3542e-05	IEA, IBA, HDA,		osmotic stress			S-adenosyl-L-methionine-dependent methyltransferases superfamily protein
		AT2G21210	SMALL AUXIN UPREGULATED RNA 6 (SAUR6)	-1.10152	9.79203e-08	2.73894e-06	IEA, ND, ISM			X		Putative auxin-regulated protein whose expression is downregulated in response to chitin oligomers.
		AT5G40180		-1.66168	0.00335245	0.0169744	IEA					Pmr5/Cas1p GDSL/SGNH-like acyl-esterase family protein
		AT2G25080	GLUTATHIONE PEROXIDASE 1 (GPX1)	-1.16261	3.38414e-08	1.06835e-06	HDA, IEA, ISS, ISM		cold, water deprivation		X	Glutathione peroxidase
		AT1G56720	protein kinase superfamily	-2.85732	1.44174e-12	1.39987e-10	HDA, IEA, ND, ISM		cold	X		Protein kinase superfamily protein
		AT1G78915		-1.08551	4.49174e-07	1.02824e-05	IEA | ISM, ND, IEA			X		Tetratricopeptide repeat (TPR)-like superfamily protein
		AT5G36940	CATIONIC AMINO ACID TRANSPORTER 3 (CAT3)	-1.49339	5.82e-06	9.38801e-05	IDA, ISS, IBA					Member of the cationic amino acid transporter (CAT) subfamily of amino acid polyamine choline transporters.
		AT4G32280	INDOLE-3-ACETIC ACID INDUCIBLE 29 (IAA29)	-2.52638	0.00295483	0.0153974	IEP, IEA, ISM, IBA, IPI			X		Indole-3-acetic acid inducible 29
		AT3G16670		-3.83155	3.14439e-12	2.85086e-10	IEA, ISM					Pollen Ole e 1 allergen and extensin family protein
		AT5G38520	CHLOROPHYLL DEPHYTYLASE1 (CLD1)	-1.0913	4.01542e-09	1.60312e-07	IDA, HDA, IMP, IBA		oxidative stress, temperature sensitivity	X		CLD1 is involved in steady-state chlorophyll turnover; CLD1 dephytylates chlorophyll a, chlorophyll b, and pheophytin a in vitro; CLD1 and CHLG form a salvage cycle in recycling chlorophyll.
		AT4G15630	CASP-LIKE PROTEIN 1E1 (CASPL1E1)	-1.16628	2.7674e-06	4.98863e-05	IPI, IEA, HDA, IDA					Uncharacterized protein family (UPF0497)
		AT2G34170	(DEG21)	-1.71446	5.43528e-09	2.1016e-07	ISM, ND, IEA, IBA			X		hypothetical protein (DUF688)
		AT1G10640		-3.24984	1.00926e-05	0.000148012	IEA, ND			X		Pectin lyase-like superfamily protein
		AT2G04790		-2.32607	2.7091e-14	4.19001e-12	ISM, TAS			X	X	PTB domain engulfment adapter
		AT2G28900	OUTER PLASTID ENVELOPE PROTEIN 16-1 (OEP16-1)	-1.20534	3.5117e-08	1.10484e-06	ND, ND, IEA, IEP, HDA, HDA, IEP, IEP, ISM, ISM, IGI, IBA, ISM, HAD, IEP, IEP, ISM, ISM, IGI, IBA, ISM, IEA		cold			AtOEP16, a 16-KDa plastid outer membrane protein involved in plastid import of protochlorophyllide oxidoreductase A.
		AT3G15353	METALLOTHIONEIN 3 (MT3)	-1.21433	1.64634e-05	0.000223293	ND, ND, IEA, IEP, HDA, HDA, IEP, IEP, ISM, ISM, IGI, IBA, ISM, HAD, IEP, IEP, ISM, ISM, IGI, IBA, ISM, IEA			X		Metallothionein, binds to and detoxifies excess copper and other metals, limiting oxidative damage
		AT4G29590	S-adenosyl-L-methionine-dependent methyltransferases superfamily protein	-1.13482	8.23407e-06	0.000125662	ISM, IDA, IMP, IEA, IEA, IEA, IDA, HDA, IEA, IEA, ND, IEA, ISM, ISM, IDA, HDA, ISM, HAD, IEA, IEA, IEA, HAD, IEA, IDA, IDA, IEA, HDA			X		S-adenosyl-L-methionine-dependent methyltransferases superfamily protein
		AT5G52100	CHLORORESPIRATION REDUCTION 1 (crr1)	-1.10917	6.28352e-07	1.38335e-05	ISM, IDA, IMP, IEA, IEA, IEA, IDA, HDA, IEA, IEA, ND, IEA, ISM, ISM, IDA, HDA, ISM, HAD, IEA, IEA, IEA, HAD, IEA, IDA, IDA, IEA, HDA			X		Essential for chloroplast NAD(P)H dehydrogenase activity, which is involved in electron transfer between PSII and PSI. Likely functions in biogenesis or stabilization of the NAD(P)H dehydrogenase complex. The mRNA is cell-to-cell mobile.
		AT3G55005	TONNEAU 1B (TON1B)	-2.54973	4.75799e-09	1.87117e-07	IMP, IPI, ISM	IAA, SA	heat	X		Protein of unknown function that is involved in cortical microtubule organization. Mutants exhibit abnormal cell growth and patterns of division. TON1B appears to be redundant with TON1A. Encodes a novel protein that is similar to human FOP and OFD1 centrosomal proteins. Localizes to the preprophase band, cytoplasm and cell cortex where it is probably associated with the cortical cytoskeleton. TO…
		AT3G61490	POLYGALACTURONASE CLADE F 9 (PGF9)	-1.03618	0.0117151	0.0447895	IEA					Pectin lyase-like superfamily protein
		AT1G21540	(AAE9)	-1.36184	0.000153032	0.00143118	IMP					Isobutyl-CoA synthetase involved in iso-branched wax biosynthesis.
		AT1G24577		-1.92182	4.78072e-06	7.97726e-05	ISM					Hypothetical protein
		AT2G16270		-2.1407	0.000296465	0.00245675	IEA, ISM			X		Transmembrane protein
		AT2G28410		-2.47977	3.29329e-09	1.34397e-07	TAS, IEA					Transmembrane protein
		AT2G32100	OVATE FAMILY PROTEIN 16 (OFP16)	-1.37246	2.20834e-08	7.27093e-07	IDA					ovate family protein 16
		AT3G01440	PHOTOSYNTHETIC NDH SUBCOMPLEX L 3 (PnsL3)	-1.35435	5.18059e-10	2.64858e-08	IBA				X	Subunit of the NAD(P)H complex located in the chloroplast thylakoid lumen.
		AT5G03880		-1.03594	1.01232e-07	2.81091e-06	ISM					Thioredoxin family protein
		AT5G20820	SMALL AUXIN UPREGULATED RNA 76 (SAUR76)	-4.66951	1.45395e-06	2.87489e-05	IEA					SAUR-like auxin-responsive protein family
		AT5G35490	MTO 1 RESPONDING UP 1 (MRU1)	-1.28103	0.00141745	0.00873486	IDA					MRU1 (mto 1 responding up). Up-regulated in mto1-1 mutant that over-accumulates soluble methionine. A maternally expressed imprinted gene.
		AT5G38140	NUCLEAR FACTOR Y, SUBUNIT C12 (NF-YC12)	-1.71755	1.05305e-06	2.17524e-05	IPI, ISM			X		Nuclear factor Y, subunit C12
		AT5G65890	ACT DOMAIN REPEAT 1 (ACR1)	-1.09951	0.00316474	0.0162474	IEA | ISM			X		Member of ACT domain containing protein family. ACT domains are amino acid binding domains. Shows strongest expression in flowers and siliques.
		AT5G46640	AT-HOOK MOTIF NUCLEAR LOCALIZED PROTEIN 8 (AHL8)	-1.52657	0.00599423	0.0267257	IEA, IBA			X		AT hook motif DNA-binding family protein
		AT5G62470	MYB DOMAIN PROTEIN 96 (MYB96)	-1.09059	1.84066e-05	0.000244956	ISM, IMP, IDA, TAS		wounding, oxidative stress, water deprivation			R2R3 type Myb transcription factor whose expression is strongly induced by abscisic acid. Mediates abscisic acid signaling during drought stress response. Promotes seed fatty acid accumulation.
		AT2G33855		-1.52067	2.05876e-08	6.83961e-07	ND, IEA					Transmembrane protein
		AT2G32770	PURPLE ACID PHOSPHATASE 13 (PAP13)	-2.10856	0.0126566	0.0474913	ISM, ISS, IEA	IAA		X		purple acid phosphatase 13
		AT2G31710		-1.06301	0.00155442	0.00938149	IBA, IEA			X		Vacuolar ATPase assembly integral membrane protein VMA21-like domain-containing protein
		AT2G34620	(MTERF10)	-1.04294	4.71981e-06	7.88992e-05	IDA, IEA, IMP			X		Mitochondrial transcription termination factor family member.
		AT5G38290		-1.13262	4.88842e-06	8.1422e-05	ND, IBA			X		Peptidyl-tRNA hydrolase family protein
		AT4G22300	(TIPSY1)	-1.12254	0.000121953	0.00118321	ISM, IBA, IDA		photosynthesis			Formerly known as SOBER1, this locus was split in the TAIR10 annotation into AT4G22300 and AT4G22305. This locus is now known as TIPSY1 and AT4G22305 corresponds to SOBER1.
		AT4G21750	MERISTEM LAYER 1 (ATML1)	-1.19492	6.74915e-09	2.54448e-07	IPI, ISS, IEA, ISM, IGI	brassinosteroid		X		Encodes a homeobox protein similar to GL2. It is expressed in both the apical and basal daughter cells of the zygote as well as their progeny. Expression is detected starting the two-celled stage of embryo development and is later restricted to the outermost, epidermal cell layer from its inception. Its promoter is highly modular with each region contributing to specific aspects of the gene's spa…
		AT5G18100	COPPER/ZINC SUPEROXIDE DISMUTASE 3 (CSD3)	-1.2264	1.36105e-08	4.67353e-07	HAD, TAS, IEP, IC, HAD	GA, ABA	osmotic, salt	X		A putative peroxisomal CuZnSOD inducible by a high-light pulse.
		AT4G15760	MONOOXYGENASE 1 (MO1)	-1.19247	0.000199321	0.00177997	IEP, ISM			X		Protein with similarity to monooxygenases that are known to degrade salicylic acid (SA).
		AT2G02950	PHYTOCHROME KINASE SUBSTRATE 1 (PKS1)	-1.03207	6.17534e-06	9.87464e-05	NAS, IPI, IDA, IMP, IEP, ISM		water deprivatiom			Basic soluble protein which can independently bind to either PHYA or PHYB, regardless of whether the phytochromes are in the Pr or Pfr state. PKS1 can be phosphorylated by oat phyA in vitro in a light regulated manner. It is postulated to be a negative regulator of phyB signalling.
		AT5G46600		-1.36885	0.00124399	0.00788148	ND					aluminum activated malate transporter family protein
		AT3G52720	ALPHA CARBONIC ANHYDRASE 1 (ACA1)	-2.62273	6.60258e-20	3.19791e-17	IEA, ISM , IDA, IBA			X		Alpha carbonic anhydrase (CAH1) located in the chloroplast stroma. Most chloroplast proteins are encoded by the nuclear genome and imported with the help of sorting signals that are intrinsic parts of the polypeptides. CAH1 takes an alternative route through the secretory pathway, and becomes N-glycosylated before entering the chloroplast. Glycosylation and intra-molecular disulfide bridge fromat…
		AT1G04160	MYOSIN XI B (XIB)	-1.47821	0.000633153	0.00458245	IBA, ISM, TAS, IEA, ISS, IGI,	ABA	oxidative stress	X		Member of the type XI myosin protein family involved in root hair elongation.
		AT5G39160		-1.60684	0.00555348	0.0252687	ISM, IEA		water deprivation, oxidative stress	X		RmlC-like cupins superfamily protein
		AT1G29450	SMALL AUXIN UPREGULATED RNA 64 (SAUR64)	-1.64892	6.55881e-07	1.43627e-05	IEA, ISM	ABA	osmotic stress, water deprivation	X		SAUR-like auxin-responsive protein family
		AT1G26945	KIDARI (KDR)	-1.17624	0.00118424	0.00756286	IEA, IMP			X		Basic helix-loop-helix (bHLH) protein involved in blue/far-red light signaling. Physically interacts with HFR1 and negatively regulates its activity.
		AT1G13930		-1.28752	2.69689e-09	1.11856e-07	IEA, ISM, IMP					Involved in response to salt stress. Knockout mutants are hypersensitive to salt stress
		AT2G22810	1-AMINOCYCLOPROPANE-1-CARBOXYLATE SYNTHASE 4 (ACS4)	-1.52906	0.00561584	0.0254654	IPI, IEA, TAS, IBA, IDA	ABA	cold, salt stress, osmotic stress			Key regulatory enzyme in the biosynthesis of the plant hormone ethylene. ACS4 is specifically induced by indoleacetic acid (IAA).
		AT1G71050	HEAVY METAL ASSOCIATED ISOPRENYLATED PLANT PROTEIN 20 (HIPP20)	-1.22678	0.000561507	0.0041638	ND, IDA, ISM			X		Heavy metal transport/detoxification superfamily protein
		AT5G09660	PEROXISOMAL NAD-MALATE DEHYDROGENASE 2 (PMDH2)	-1.16745	7.21042e-11	4.68932e-09	IGI, HDA, ISM, IMP, IEA, ISS, IBA, IDA		wounding , oxidative stress	X		Microbody NAD-dependent malate dehydrogenase encodes an peroxisomal NAD-malate dehydrogenase that is involved in fatty acid beta-oxidation through providing NAD to the process of converting fatty acyl CoA to acetyl CoA.
		AT5G49390		-1.21353	0.00651167	0.0285283	IEA, IMP, IBA		cold, glucose	X		serine/threonine-protein phosphatase 4 regulatory subunit-like protein
		AT1G17090		-1.60569	0.00274943	0.0145919	IEA, ND, ISM					Transmembrane protein
		AT2G41312	SHORT OPEN READING FRAME 13 (SORF13)	-1.48915	0.00176882	0.0103977	ND, IEA		cold	X		Translated small open reading frame by ribosome profiling.
		AT3G53530	SODIUM POTASSIUM ROOT DEFECTIVE 3 (NAKR3)	-2.04985	0.00844858	0.0348568	ISM, IEA		cold		X	Chloroplast-targeted copper chaperone protein
		AT2G34770	FATTY ACID HYDROXYLASE 1 (FAH1)	-1.17389	1.26397e-10	7.6524e-09	IGI			X		Fatty acid hydroxylase, required for the AtBI-1-mediated suppression of programmed cell death.
		AT5G44680		-2.202	5.44878e-31	1.43264e-27	IEA		photosynthesis			DNA glycosylase superfamily protein
		AT1G62290	PUTATIVE ASPARTIC PROTEINASE A2 (PASPA2)	-1.69174	0.00015244	0.00142709	HDA, ISM, IEA, IBA, IPI		water deprivation, hyperosmotic salinity			Saposin-like aspartyl protease family protein
		AT4G30500		-1.27817	0.00279149	0.0147764	ND, IEA			X		Transmembrane protein (DUF788)
		AT5G08260	SERINE CARBOXYPEPTIDASE-LIKE 35 (scpl35)	-1.2127	2.59196e-05	0.000324966	HDA, ISM, IEA	JA				Serine carboxypeptidase-like 35
		AT5G01810	CBL-INTERACTING PROTEIN KINASE 15 (CIPK15)	-1.32538	4.95513e-09	1.94455e-07	ISM		response to ozone	X		CBL-interacting serine/threonine protein kinase, also has similarities to SOS2 kinase.
		AT5G37300	(WSD1)	-2.63945	0.0117461	0.044863	IMP, IDA, IEA, IBA, ISM, IEP	IAA				Bifunctional enzyme, wax ester synthase (WS) and diacylglycerol acyltransferase (DGAT). Both mutant and in vivo expression/analysis in yeast studies indicated a role in wax biosynthesis.
		AT1G13110	CYTOCHROME P450, FAMILY 71 SUBFAMILY B, POLYPEPTIDE 7 (CYP71B7)	-1.1033	9.00792e-08	2.5585e-06	IEA	IAA			X	Member of CYP71B
		AT4G00950	MATERNAL EFFECT EMBRYO ARREST 47 (MEE47)	-2.20138	1.17005e-13	1.50258e-11	IMP, ISS, TAS, ISM	IAA				hypothetical protein (DUF688)
		AT5G46880	HOMEOBOX-7 (HB-7)	-1.90126	0.000219229	0.00192047	IGI, ISM, RCA					Homeobox-7
		AT5G66550	NUCLEOSIDE TRIPHOSPHATE DIPHOSPHATASE	-1.62226	2.74547e-06	4.95395e-05	IEA, HDA, IBA, ISM		photosynthesis			Maf-like protein
		AT5G10260	RAB GTPASE HOMOLOG H1E (RABH1e)	-1.78878	0.0101119	0.0401789	IBA, HDA		oxidative stress			RAB GTPase homolog H1E
		AT1G25450	3-KETOACYL-COA SYNTHASE 5 (KCS5)	-1.90886	1.96014e-10	1.10325e-08	IEA, IDA, ISM	IAA		X		KCS5, a member of the 3-ketoacyl-CoA synthase family involved in the biosynthesis of VLCFA (very long chain fatty acids).
		AT1G45229		-1.71051	0.00766128	0.0323334	ND, ISM, IEA			X		Transmembrane protein
		AT4G33625		-1.80634	2.11731e-15	3.97644e-13	IEA, ND, HDA, ISM, ND					Vacuole protein
		AT3G24715	HYDRAULIC CONDUCTIVITY OF ROOT 1 (HCR1)	-1.60965	0.00187552	0.0108755	IDA, ISM, IBA, IDA, IMP	cytokinin	salt, oxidative stress	X		HCR1 belongs to the B4 group of Raf-like MAPKKKs.
			CHLORORESPIRATION REDUCTION 1 (crr1)	-1.10917	6.28352e-07	1.38335e-05	IMP, ISM, IEA, IDA		cold, hypoxia	X	X	Essential for chloroplast NAD(P)H dehydrogenase activity, which is involved in electron transfer between PSII and PSI. Likely functions in biogenesis or stabilization of the NAD(P)H dehydrogenase complex
		AT1G69320	CLAVATA3/ESR-RELATED 10 (CLE10)	-2.98407	0.00320331	0.0163997	IDA, ISS, ISM		oxidative stress			Member of a large family of putative ligands homologous to the Clavata3 gene. Consists of a single exon.
		AT2G34420	PHOTOSYSTEM II LIGHT HARVESTING COMPLEX GENE B1B2 (LHB1B2)	-1.06928	9.03009e-09	3.2652e-07	HDA, TAS, ISS, IBA	GA		X	X	Photosystem II type I chlorophyll a/b-binding protein
		AT1G24290		-1.02685	0.00325411	0.0165997	IEA, IBA, ISM, ND	ABA, brassinosteroid		X		AAA-type ATPase family protein
		AT3G07460		-1.64481	5.90862e-17	1.6051e-14	IEA, HDA, ISM, ND			X		Transmembrane protein, putative (Protein of unknown function, DUF538)
		AT4G25780	(ATCAPE2)	-2.44792	4.27807e-05	0.000497177	IEA, IPI	cytokinin		X		CAP (Cysteine-rich secretory proteins, Antigen 5, and Pathogenesis-related 1 protein) superfamily protein
		AT1G25290	RHOMBOID-LIKE PROTEIN 10 (RBL10)	-1.01538	0.000137029	0.00130588	IDA, IMP, IBA, ISM					Predicted to be a plastid rhomboid protease. Mutants show defects in phosphatidic acid metabolism.
		AT1G21150	(MTERF27)	-3.40521	1.59472e-07	4.20499e-06	IPI, IDA, IEA				X	mTERF protein involved in mitochondrial development; required for salt tolerance.
		AT2G39470	PHOTOSYNTHETIC NDH SUBCOMPLEX L 1 (PnsL1)	-1.63728	8.42516e-15	1.46288e-12	HDA, IEA		cold	X		PsbP-like protein 2
		AT3G55800	SEDOHEPTULOSE-BISPHOSPHATASE (SBPASE)	-1.01441	3.71161e-07	8.70218e-06	IBA, HAD	ABA	, water deprivation, salinity	X	X	Chloroplast enzyme sedoheptulose-1,7-bisphosphatase (SBPase), involved in the carbon reduction of the Calvin cycle.
		AT3G50660	DWARF 4 (DWF4)	-1.91483	1.16698e-09	5.35619e-08	IBA, IMP, IDA, IEA	JA	wounding , water deprivation	X		Encodes a 22&#945; hydroxylase whose reaction is a rate-limiting step in brassinosteroid biosynthetic pathway.
		AT5G65730	XYLOGLUCAN ENDOTRANSGLUCOSYLASE/HYDROLASE 6 (XTH6)	-1.47882	1.2742e-05	0.000179107	IEA, ISM		water deprivation		X	xyloglucan endotransglucosylase/hydrolase 6
		AT1G79160		-1.06714	4.70587e-05	0.000537626	IEA, ND					filamentous hemagglutinin transporter
		AT5G01200		-1.43923	0.000929359	0.00623128	ISS, IPI, IEA, ISM					Duplicated homeodomain-like superfamily protein
		AT5G62100	BCL-2-ASSOCIATED ATHANOGENE 2 (BAG2)	-3.29737	1.23496e-17	3.69951e-15	IEA, IBA					A member of Arabidopsis BAG (Bcl-2-associated athanogene) proteins, plant homologs of mammalian regulators of apoptosis. Plant BAG proteins are multi-functional and remarkably similar to their animal counterparts, as they regulate apoptotic-like processes ranging from pathogen attack, to abiotic stress, to plant development.
		AT5G07000	SULFOTRANSFERASE 2B (ST2B)	-2.10363	0.000152846	0.00143017	IBA, ISM					Encodes a member of the sulfotransferase family of proteins.
		AT1G01620	PLASMA MEMBRANE INTRINSIC PROTEIN 1C (PIP1C)	-1.38932	1.97608e-07	5.02346e-06	ISM	Auxin		X		a member of the plasma membrane intrinsic protein subfamily PIP1.
		AT5G44020		-1.2304	8.60176e-09	3.14144e-07	ISM, HDA , IEA		oxidative stress			HAD superfamily, subfamily IIIB acid phosphatase
		AT4G00880	SMALL AUXIN UPREGULATED RNA 31 (SAUR31)	-1.5663	2.32431e-14	3.68784e-12	ISM		water deprivation			SAUR-like auxin-responsive protein family
		AT4G11830	PHOSPHOLIPASE D GAMMA 2 (PLDGAMMA2)	-1.0252	5.08689e-08	1.52731e-06	ISS, IEA		water deprivation, salinity			Phospholipase D enzymes of the gamma class.
		AT3G16250	PHOTOSYNTHETIC NDH SUBCOMPLEX B 3 (PnsB3)	-1.57492	3.27095e-12	2.93667e-10	IDA, ISM, IBA, IDA, IMP		cold			Novel subunit of the chloroplast NAD(P)H dehydrogenase complex, involved in cyclic electron flow around photosystem I to produce ATP. Contains a 4Fe-4S cluster.
		AT5G18245		-1.17748	0.0047826	0.0225517	ND			X		Natural antisense transcript overlaps with AT5G18240
		AT2G25625	CHLOROPLAST VESICULATION (CV)	-1.59448	0.00383969	0.0188704	IDA, IMP, IDA, IEP, IPI			X		Histone deacetylase-like protein. Induced by senescence and abiotic stresses.
		AT5G43700	AUXIN INDUCIBLE 2-11 (ATAUX2-11)	-1.34633	1.32919e-08	4.57267e-07	IPI, IEA		cold	X	X	Auxin inducible protein similar to transcription factors.
		AT4G27800	THYLAKOID-ASSOCIATED PHOSPHATASE 38 (TAP38)	-1.05284	4.79966e-08	1.45532e-06	HDA		photosynthesis			Choroplast protein phosphatase TAP38/PPH1 is required for efficient dephosphorylation of the LHCII anthena and state transition from state 2 to state 1.
		AT3G15420		-1.28991	0.0102397	0.0405469	IBA, IEA					Transcription factor TFIIIC, tau55-related protein
		AT3G12120	FATTY ACID DESATURASE 2 (FAD2)	-1.14171	2.50925e-07	6.20412e-06	ISM, IDA, IGI, IEA			X		Major enzyme responsible for the synthesis of 18:2 fatty acids in the endoplasmic reticulum.
		AT3G16800	E GROWTH-REGULATING 3 (EGR3)	-2.28946	1.17561e-13	1.50258e-11	IEA, ISM, IPI, ND			X	X	EGR3 functions as a negative regulator of plant growth with prominent effect on plant growth during drought stress, EGR3 regulates microtubule organization and likely affects additional cytoskeleton and trafficking processes along the plasma membrane.
		AT1G29390	COLD REGULATED 314 THYLAKOID MEMBRANE 2 (COR314-TM2)	-1.59056	1.14737e-09	5.30588e-08	ISM, IDA, ND, IEA					Integral membrane protein in the inner envelope of chloroplasts. Provide freezing tolerance.
		AT5G62720	(ATNITR2;1)	-1.21193	1.68396e-09	7.41467e-08	ISM		wounding, cold	X		Integral membrane HPP family protein. Putative nitrate transporter.
		AT3G49260	IQ-DOMAIN 21 (iqd21)	-2.10145	3.02931e-15	5.46612e-13	IMP, ISM, IDA, IEA	ABA, JA	cold, water deprivation	X		IQ-domain 21
		AT3G24630	TON1 RECRUITING MOTIF 34 (TRM34)	-1.28954	0.00534539	0.0245403	IEA			X		hypothetical protein
		AT4G00360	CYTOCHROME P450, FAMILY 86, SUBFAMILY A, POLYPEPTIDE 2 (CYP86A2)	-1.38929	2.6153e-11	1.87294e-09	IEA					Member of the CYP86A subfamily of cytochrome p450 genes. Expressed at moderate levels in flowers, leaves, roots and stems.
		AT1G12330		-1.33469	1.27643e-09	5.80065e-08	IEA					Cyclin-dependent kinase-like protein
		AT5G54770	(THI1)	-1.14664	3.76664e-06	6.52778e-05	HDA, IDA, ISM, IEP, TAS, IMP, IGI		water deprivation			Thiamine biosynthetic gene that has a dual function in thiamine biosynthesis and mitochondrial DNA damage tolerance.
chloroplast | thylakoid|photosynthesis| generation of precursor metabolites and energy|biosynthetic process|circadian rhythm| hydrolase activity|kinase activity|cellular component	chloroplast photosystem I, photosysem II, positive regulation of telomere maintenance, lipid biosynthesis, photosynthetic electrn transport chain, photorespiration, regulation of nitrogen utilization, chloroplast organization, NAD(P)H dehydrogenase complex (plastoquinone), oxidoreductase activity GO:000325, GO:0006355, GO:0008610, GO: 0009059, GO:0009416, GO:0009534, GO:0009535, GO:0009767, 00097…	AT4G38570	PROBABLE CDP-DIACYLGLYCEROL--INOSITOL 3-PHOSPHATIDYLTRANSFERASE 2 (PIS2)	-1.0941	0.000781616	0.00541017	IBA			X		Putative CDP-diacylglycerol-inositol 3-phosphatidyltransferase 2
		AT1G74070		-1.34348	5.32995e-10	2.68263e-08	IEA			X		Cyclophilin-like peptidyl-prolyl cis-trans isomerase family protein
		AT3G51150		-1.38837	3.07043e-07	7.34868e-06	ISM, IEA					ATP binding microtubule motor family protein
		AT2G40150	TRICHOME BIREFRINGENCE-LIKE 28 (TBL28)	-1.49316	0.00352486	0.0176195	IEA, ISM, ND			X		Member of the TBL (TRICHOME BIREFRINGENCE-LIKE) gene family containing a plant-specific DUF231 (domain of unknown function) domain.
		AT4G37080		-1.10481	2.31545e-07	5.7902e-06	IEA, ISM			X		Ternary complex factor MIP1 leucine-zipper protein (Protein of unknown function, DUF547)
		AT1G17190	GLUTATHIONE S-TRANSFERASE TAU 26 (GSTU26)	-3.84424	5.53768e-05	0.000615093	IBA, IDA, ISM, TAS					Encodes glutathione transferase belonging to the tau class of GSTs
		AT1G17140	Lnc RNA	-1.00805	0.000444178	0.00341911	IDA, IMP, IDA, ISM			X		Encodes a ROP/RAC effector, designated interactor of constitutive active ROPs 1 (ICR1), that interacts with GTP-bound ROPs
		AT2G33990	IQ-DOMAIN 9 (iqd9)	-1.01669	0.000381081	0.0030271	IEA, ISS					Member of IQ67 (CaM binding) domain containing family.
		AT3G62930	(GRXS6)	-1.2645	0.0116874	0.0447297	ISM					CC-type glutaredoxin (ROXY) family that has been shown to interact with the transcription factor TGA2 and suppress ORA59 promoter activity.
		AT5G25590		-1.43959	0.00132647	0.00830115	IEA					DNA ligase (DUF630 and DUF632)
		AT1G64770	PHOTOSYNTHETIC NDH SUBCOMPLEX B 2 (PnsB2)	-1.05011	8.02457e-07	1.72135e-05	IDA, HDA, ISM, IMP, ND					Novel subunit of the chloroplast NAD(P)H dehydrogenase complex, involved in cyclic electron flow around photosystem I to produce ATP.
		AT3G15520		-1.38172	7.11712e-09	2.65436e-07	IEA			X		Cyclophilin-like peptidyl-prolyl cis-trans isomerase family protein
		AT4G22560		-1.59943	0.00741777	0.0315225	IEA, ND, ISM, IBA					sulfated surface-like glycoprotein
		AT2G40530		-1.33486	0.00120234	0.0076624	IEP, ND, IEA		response to light stimulus			Transmembrane protein
		AT4G29890		-1.18264	2.00893e-06	3.7806e-05	ND, IEA					choline monooxygenase, putative (CMO-like)
		AT3G63140	CHLOROPLAST STEM-LOOP BINDING PROTEIN OF 41 KDA (CSP41A)	-1.04771	2.81298e-07	6.8302e-06	IMP, HDA			X		Protein with ribonuclease activity that is involved in plastid rRNA maturation.
		AT1G15885		-1.25344	0.00478251	0.0225517	IEA					hypothetical protein
		AT3G50140		-1.12391	0.00311073	0.0160193	ISM, IEA					Transmembrane protein
		AT3G18900		-2.20435	0.0123092	0.0465185	ISM, ND		heat	X		Ternary complex factor MIP1 leucine-zipper protein
		AT1G29510	SMALL AUXIN UPREGULATED RNA 67 (SAUR67)	-1.89219	0.000818399	0.00562458	IEA					SAUR67
		AT4G13100		-1.03121	4.34017e-06	7.35756e-05	ISM, ND, IEA					RING/U-box superfamily protein
		AT5G35480		-1.49228	3.04241e-14	4.55248e-12	ND			X		Hypothetical protein
		AT5G59130		-1.15076	6.80422e-05	0.000728091	ISM, IEA			X		Subtilase family protein
		AT5G15240		-1.94967	1.23274e-05	0.000175336	ISM, IEA			X		Transmembrane amino acid transporter family protein
		AT5G22390		-1.10681	5.34069e-05	0.000596617	ISM, IEA					FANTASTIC four-like protein (DUF3049)
		AT5G48790		-1.35333	1.4912e-12	1.43694e-10	IEA, ISM			X		LOW PSII ACCUMULATION protein (DUF1995)
		AT4G10030	ALPHA/BETA HYDROLASE DOMAIN 11 (ABHD11)	-1.0877	1.00196e-05	0.000147058	IEA					Alpha/beta hydrolase domain containing protein involved in lipid biosynthesis.
		AT2G29995		-1.07641	0.00632645	0.0278627	IEA, ND, ISM		photosynthesis			PSY3-like protein
		AT5G36790		-4.35324	0.000137525	0.00130865	IEA, HDA, ISM, IEA, ND			X		Haloacid dehalogenase-like hydrolase (HAD) superfamily protein
		AT1G66940		-1.63956	3.05226e-05	0.000374013	IEA, HDA			X		Kinase-like protein
		AT1G54350	ATP-BINDING CASSETTE D2 (ABCD2)	-1.63267	5.36522e-15	9.40447e-13	IEA, IDA					ABC transporter family protein
		AT5G09300	(E1A2)	-1.31925	0.000718778	0.00506281	ISM			X		e1a2 subunit of branched chain ketoacid dehydrogenase (BCKDH) complex.
		AT5G43155		-1.51148	0.00820707	0.0340742	ND, IEA					QWRF motif protein
		AT5G67180	TARGET OF EARLY ACTIVATION TAGGED (EAT) 3 (TOE3)	-1.02435	0.00705994	0.0304162	ISM, IEA, TAS		photosynthesis	X		target of early activation tagged (EAT) 3
		AT1G70830	MLP-LIKE PROTEIN 28 (MLP28)	-1.03188	6.97274e-05	0.000740819	ND, IEA, ISM		photosynthesis	X		MLP-like protein 28
		AT3G23480		-1.0985	1.43061e-05	0.000197824	ISM			X		Cyclopropane-fatty-acyl-phospholipid synthase
		AT1G16080		-1.09399	1.87953e-08	6.28961e-07	HAD, ND, IEA					Nuclear protein
		AT1G20340	DNA-DAMAGE-REPAIR/TOLERATION PROTEIN 112 (DRT112)	-1.05472	1.04856e-07	2.90206e-06	HDA, IGI, ISM		photosynthesis			Recombination and DNA-damage resistance protein (DRT112) One of two Arabidopsis plastocyanin genes.
		AT3G47070		-1.19671	1.42035e-09	6.37597e-08	IEA, HAD					thylakoid soluble phosphoprotein
		AT4G17810	ZINC FINGER PROTEIN 1 (ZP1)	-1.37969	4.45268e-07	1.02184e-05	ISM			X		C2H2 domain regulatory protein. Functions downstream of GL2 during root hair development and regulates expression of targets RDH6, RSL2 and RSL4.
		AT1G11860	(GLDT)	-1.10197	3.98079e-08	1.23761e-06	HDA			X		T-protein is the aminomethyltransferase of the glycine cleavage multienzyme system GCS.
		AT4G17970	ALUMINUM-ACTIVATED, MALATE TRANSPORTER 12 (ALMT12)	-1.46589	1.66675e-07	4.35127e-06	IBA, IEA			X		Anion transporter involved in stomatal closure. Gene has 3 splicing variants.
		AT2G22730		-1.20548	0.0101005	0.0401513	ISM			X		Major facilitator superfamily protein
		AT4G14750	IQ-DOMAIN 19 (IQD19)	-1.27516	0.000222872	0.00194682	IMP			X		Member of IQ67 (CaM binding) domain containing family.
		AT3G59390		-1.35955	0.00374727	0.0185101	ISM, IEA			X		glycosyltransferase family protein
		AT1G78020	FCS LIKE ZINC FINGER 6 (FLZ6)	-1.23504	1.14627e-11	8.97745e-10	IDA					FCS like zinc finger 6 is induced during energy starvation through SnRK1 signaling.
		AT3G62410	CP12 DOMAIN-CONTAINING PROTEIN 2 (CP12-2)	-1.20404	1.19685e-10	7.26995e-09	IDA, TAS, IBA, ISS			X		CP12-2 encodes a small peptide found in the chloroplast stroma.
		AT4G35900	(FD)	-1.23666	0.00817893	0.0339727	ISM			X		bZIP protein required for positive regulation of flowering.
		AT5G14410		-1.32188	0.000356322	0.00286505	IEA, ISM, IEP			X		hypothetical protein
		AT4G16980		-1.34079	9.81172e-11	6.08029e-09	IEA					Arabinogalactan-protein family
		AT1G12845		-1.48722	0.000552234	0.00410993	ND, IEA			X		Transmembrane protein
		AT4G31590	CELLULOSE-SYNTHASE-LIKE C5 (CSLC5)	-1.38823	1.54175e-05	0.000210816	ISS, IBA, ND		radiation			encodes a XyG glucan synthase; gene similar to cellulose synthase
		AT1G34010		-1.32994	0.00229198	0.0127144	IEA			X		hypothetical protein
		AT3G54250	MEVALONATE 5-DIPHOSPHATE DECARBOXYLASE 2 (MDD2)	-1.12241	0.0055474	0.0252473	IBA, IEA			X		Encodes mevalonate diphosphate decarboxylase, the enzyme that catalyzes the synthesis of isopentenyl diphosphate, used in sterol and isoprenoid biosynthesis.
		AT3G59250		-2.44349	0.000125753	0.00121444	IEA					F-box/RNI-like superfamily protein
		AT4G33790	ECERIFERUM 4 (CER4)	-1.16739	0.00571804	0.0258195	IMP, IPI, IDA, IMP, IBA, IEA		oxidative stress		X	Alcohol-forming fatty acyl-CoA reductase, involved in cuticular wax biosynthesis. Lines carrying recessive mutations are deficient in primary alcohol and have glossy stem surfaces.
		AT1G78940		-1.63228	0.0034071	0.0171861	IEA, ISM, IMP			X		Kinase with adenine nucleotide alpha hydrolases-like domain-containing protein
		AT2G23672		-1.04964	4.53789e-05	0.000520698	IMP					Natural antisense transcript overlaps with AT2G23670
		AT3G25570	S-ADENOSYLMETHIONINE DECARBOXYLASE 3 (SAMDC3)	-1.00877	4.42044e-05	0.000509763	ISM					S-adenosylmethionine decarboxylase family member.
		AT5G64460		-1.38666	4.00535e-13	4.33638e-11	IEA			X		Phosphoglycerate mutase family protein
		AT1G74880	NADH DEHYDROGENASE-LIKE COMPLEX ) (NdhO)	-1.93197	2.1572e-19	9.45314e-17	ISM, IEA, HDA, TAS, IPI					Subunit NDH-O of NAD(P)H:plastoquinone dehydrogenase complex (Ndh complex) present in the thylakoid membrane of chloroplasts. This subunit is thought to be required for Ndh complex assembly.
		AT5G07630		-1.05302	0.000264434	0.00224799	ND, IEA, ISM, IBA, HDA			X		Lipid transporter
		AT3G07010		-1.16163	1.30436e-08	4.50406e-07	ND, IEA, ISM, IBA, HDA			X		Pectin lyase-like superfamily protein
		AT5G47650	NUDIX HYDROLASE HOMOLOG 2 (NUDT2)	-1.08956	0.000109353	0.00107628	IBA					ADP-ribose pyrophosphatase that confers enhanced tolerance to oxidative stress.
		AT4G09970		-1.01294	0.00549377	0.0250589	HDA			X		Transmembrane protein
		AT1G67910		-1.32714	2.82781e-05	0.000350006	ISM			X		hypothetical protein
		AT2G16990		-1.64296	0.00528564	0.0243388	IEA			X		Major facilitator superfamily protein
		AT2G34430	LIGHT-HARVESTING CHLOROPHYLL-PROTEIN COMPLEX II SUBUNIT B1 (LHB1B1)	-2.60353	2.90632e-32	8.91515e-29					X	Photosystem II type I chlorophyll a/b-binding protein The mRNA is cell-to-cell mobile.
		AT2G35130	PENTATRICOPEPTIDE REPEAT 66 (PPR_66)	-1.11853	6.27695e-06	9.99103e-05	IBA, ISM, HDA			X		PPR protein involved in plastid mRNA splicing.
		AT3G44735	PHYTOSULFOKINE 3 PRECURSOR (PSK3)	-1.04904	3.13332e-05	0.000382927	ISM, IEA			X		Phytosulfokine 3 precursor, coding for a unique plant peptide growth factor.
		AT2G38480	CASP-LIKE PROTEIN 4B1 (CASPL4B1)	-1.6427	0.0065876	0.0287992	IEA, ISM					Uncharacterized protein family (UPF0497), Casparian strip membrane proteins
		AT3G16370	(GGL19)	-1.63655	1.65817e-13	2.0211e-11	ISM, HDA, IEA			X		GDSL-motif esterase/acyltransferase/lipase. Enzyme group with broad substrate specificity that may catalyze acyltransfer or hydrolase reactions with lipid and non-lipid substrates
		AT5G08330	TCP family transcription factor				ISM, IDA, IEA, IBA					Circadian oscillator protein which interacts with bZIP63 and regulates a response of the circadian oscillator to sugar
		AT5G04900	NYC1-LIKE (NOL)	-1.11783	1.86168e-05	0.000247574	HDA, IDA, IPI			X		Chlorophyll b reducatase involved in the degradation of chlorophyll b and LHCII (light harvesting complex II).
		AT5G23120	HIGH CHLOROPHYLL FLUORESCENCE 136 (HCF136)	-1.04731	1.56112e-08	5.31098e-07	IDA, HDA				X	Stability and/or assembly factor of photosystem II
		AT5G44578	(PROSCOOP9)	-1.89889	0.00363005	0.018023	ISS, ISM, ND, IEA			X		Transmembrane protein
		AT4G29360		-1.08164	0.0134253	0.0497369	ISM, TAS, HDA, ND		photosynthesis	X		O-Glycosyl hydrolases family 17 protein
		AT4G39010	GLYCOSYL HYDROLASE 9B18 (GH9B18)	-1.73133	0.0124713	0.0469874	IGI, ISM, IGI			X		Cellulase involved in cell wall modification during valve dehiscence.
		AT1G12710	PHLOEM PROTEIN 2-A12 (PP2-A12)	-1.17539	2.44899e-08	8.00599e-07	ISS					This gene is predicted to encode a protein with a PP2 domain.
		AT1G34760	GENERAL REGULATORY FACTOR 11 (GRF11)	-1.41071	9.32258e-06	0.00013882	TAS, ISS			X		14-3-3 protein. Binds H+-ATPase in response to blue light.
		AT3G54830		-1.34396	7.53434e-08	2.18034e-06	ISM					Transmembrane amino acid transporter family protein
		AT2G28210	ALPHA CARBONIC ANHYDRASE 2 (ACA2)	-2.64252	9.76615e-06	0.000144258	IEP, IEA, ND, IDA				X	Alpha carbonic anhydrase 2; photosynthetic reactions
		AT2G17280		-1.27451	0.00311046	0.0160193	IBA		wounding	X		Phosphoglycerate mutase family protein
		AT1G66430	FRUCTOKINASE 3 (FRK3)	-1.38854	0.000313462	0.00257299	IBA		radiation			Arabidopsis fructokinases.
		AT1G52230	PHOTOSYSTEM I SUBUNIT H2 (PSAH2)	-1.04361	4.41152e-06	7.44899e-05	HDA, IEA, ISM					Phosphorylation of this protein is dependent on calcium. The mRNA is cell-to-cell mobile.
		AT3G04040		-1.55519	0.0118296	0.0450773	IEA, ND					Transmembrane protein
		AT1G32470	(GDC-H1)	-1.11912	7.01915e-09	2.63111e-07	HDA, IBA, ISM		photosynthesis			Single hybrid motif superfamily protein
		AT1G73450	PLANT-SPECIFIC DUAL-SPECIFICITY TYROSINE PHOSPHORYLATION-REGULATED KINASE 2B (DYRKP-2B)	-1.03348	0.000973491	0.00647278	IBA					Protein kinase superfamily protein
		AT4G18460		-1.18358	0.00152067	0.00923221	ISM, IEA			X		D-Tyr-tRNA(Tyr) deacylase family protein
		AT1G22640	MYB DOMAIN PROTEIN 3 (MYB3)	-1.41701	0.000131975	0.00126313	IPI, IBA, ISS, IEP, ISM, TAS			X		MYB-type transcription factor (MYB3) that represses phenylpropanoid biosynthesis gene expression
		AT1G75090		-1.28795	0.00351163	0.0175629	IEA			X		DNA glycosylase superfamily protein
		AT1G09310	(SVB2)	-1.204	7.39512e-06	0.000114665	IDA, HDA, HDA					ABA responsive trichome formation regulator.
		AT4G37610	BTB AND TAZ DOMAIN PROTEIN 5 (bt5)	-1.35553	0.00039967	0.0031557	TAS					BTB and TAZ domain protein. Located in cytoplasm and expressed in fruit, flower and leaves.
		AT4G36530		-1.36113	1.48701e-11	1.13092e-09	ND, IEA			X		alpha/beta-Hydrolases superfamily protein
		AT1G69970	CLAVATA3/ESR-RELATED 26 (CLE26)	-1.9295	6.16198e-05	0.000670279	ISS, ISM, IDA, ND			X		Member of a large family of putative ligands homologous to the Clavata3 gene.
		AT4G38370		-1.46038	0.000701869	0.00496842	ISM, ND					Phosphoglycerate mutase family protein
		AT3G01500	CARBONIC ANHYDRASE 1 (CA1)	-1.6324	8.97773e-11	5.63942e-09	HDA, IMP, IGI, IEA, ISM, IEP					Putative beta-carbonic anhydrase betaCA1. Together with betaCA4 (At1g70410) regulates CO2-controlled stomatal movements in guard cells, as well as attenuates immunity.
		AT2G26500	(PETM)	-1.23789	3.34534e-11	2.35904e-09	IEA			X		Essential for the stabilization and function of the cytochrome b6f complex.
		AT5G43403		-1.35793	0.00577191	0.0259927	ISM					other_RNA
		AT2G34010	TCP INTERACTOR CONTAINING EAR MOTIF PROTEIN 4 (TIE4)	-1.23658	0.00395824	0.0193754	IMP			X		verprolin
		AT3G09035		-1.03659	0.000935218	0.00625916	ISM, IEA					Concanavalin A-like lectin family protein
		AT4G04745		-1.95783	0.0021928	0.0122969	ISM, IEA, ND, IBA					Hypothetical protein
		AT4G26790	(GGL23)	-1.64326	0.000761017	0.00528947	IEA					GDSL-motif esterase/acyltransferase/lipase. Enzyme group with broad substrate specificity that may catalyze acyltransfer or hydrolase reactions with lipid and non-lipid substrates.
transporter activity|cellular component organization	transmembrane transporter activity, anion antiporter activity, transmembrane transport, water transport, ABC_type transporter, votage-gated potassium channel activity, auxin transport, vesicle-mediated transport, ceremide transport, proton export across plasma membrane, glycoside transport GO:000325, GO:0004672, GO: 0004674,GO: 0005794,GO:0006355, GO:0006468, GO: 0009059, GO:0009888, GO: 0009941,…	AT3G56130	BCCP-LIKE PROTEIN 3 (BLP3)	-1.39439	6.57832e-07	1.43793e-05	HDA			X		biotin/lipoyl attachment domain-containing protein
		AT5G37260	REVEILLE 2 (RVE2)	-1.84282	3.25852e-12	2.93667e-10	IEP, ISM, IEA			X		MYB family transcription factor Circadian 1 (CIR1). Involved in circadian regulation in Arabidopsis.
		AT3G63450		-1.86126	0.00138811	0.00860208	ISM, IEA, HDA			X		RNA-binding (RRM/RBD/RNP motifs) family protein
		AT5G66400	RESPONSIVE TO ABA 18 (RAB18)	-1.034	0.000141044	0.00133672	IEA, IBA	ABA	cold, water deprivation	X		Belongs to the dehydrin protein family, which contains highly conserved stretches of 7-17 residues that are repetitively scattered in their sequences, the K-, S-, Y- and lysine rich segments.
		AT2G22900	MUCILAGE-RELATED10 (MUCI10)	-1.7571	0.00138175	0.00858172	IMP, IDA					MUCI10, a galactomannan-1,6-galactosyltransferase.
		AT2G38460	IRON REGULATED 1 (IREG1)	-1.47303	0.000157431	0.00146414	IEA, ISM , IDA			X		IRON REGULATED1 (IREG1/FPN1), one of the Arabidopsis orthologs (AT2G38460/IREG1/FPN1 and AT5G03570/IREG2/FPN2) the iron efflux transporter ferroportin (FPN) identified in animals.
		AT1G13650		-1.6444	3.04056e-06	5.41738e-05	ND, ISM , IEA			X		Hypothetical protein
		AT5G24105	ARABINOGALACTAN PROTEIN 41 (AGP41)	-4.14903	2.37451e-12	2.18515e-10	IEA, ND, ISM					Putative arabinogalactan-protein (AGP41).
		AT3G06160	(REM18)	-1.85595	0.000724181	0.00508529	IEA, ISM			X		AP2/B3-like transcriptional factor family protein
		AT1G29430	SMALL AUXIN UPREGULATED RNA 62 (SAUR62)	-1.45536	6.703e-05	0.00071977	IMP, IPI, IDA, IEA					SAUR762 expression is induced during pollination and expressed in pollen tubes.
		AT4G25260	PECTIN METHYLESTERASE INIHIBITOR 7 (PMEI7)	-1.61972	8.78739e-08	2.50747e-06	IEP, IBA, IEA					Pectin methylesterase inhibitor. Forms pH dependent complex with PME3.
		AT3G15115		-1.70627	3.84359e-05	0.000454052	IEA, ISM, IBA					serine/arginine repetitive matrix protein
		AT1G57590	PECTIN ACETYESTERASE 2 (PAE2)	-1.557	0.00149533	0.00911357	ISM, ISS			X		Pectinacetylesterase family protein
		AT4G18970	(GGL22)	-2.62057	1.19119e-16	2.77517e-14	ISM			X		GDSL-motif esterase/acyltransferase/lipase
		AT1G07720	3-KETOACYL-COA SYNTHASE 3 (KCS3)	-1.12788	7.6977e-09	2.8449e-07	IEA, IEP			X		KCS3, a member of the 3-ketoacyl-CoA synthase family involved in the biosynthesis of VLCFA (very long chain fatty acids).
		AT1G45201	TRIACYLGLYCEROL LIPASE-LIKE 1 (TLL1)	-1.39289	5.56954e-10	2.78553e-08	IEA			X	X	Target of AtGRP7 regulation.
		AT1G62030		-1.40244	0.00028503	0.00237697	IEA			X		Cysteine/Histidine-rich C1 domain family protein
		AT1G70880		-6.01821	3.83155e-05	0.00045292	IGI					Polyketide cyclase/dehydrase and lipid transport superfamily protein
		AT2G28720	(HTB3)	-1.40303	2.68222e-12	2.45603e-10	IEA			X		Histone superfamily protein
		AT4G18280	GLYCINE RICH CELL WALL PROTEIN LIKE 1 (GRPL1)	-1.37423	0.000124785	0.00120941	ND					Induced in response to potassium-deficiency,drought, heat and salt stress. Overexpression increases tolerance to stressors.
		AT5G37000		-1.97028	0.000985591	0.00652746	ND					Glycosyltransferase family exostosin protein
		AT5G57700		-1.2141	0.00134202	0.00837853	ND			X		BNR/Asp-box repeat family protein
		ATCG00070	PHOTOSYSTEM II REACTION CENTER PROTEIN K PRECURSOR (PSBK)	-1.2989	0.00141808	0.00873486	IDA			X		PSII K protein
		AT5G40540		-1.25708	0.00740679	0.0314977	IEA			X		Protein kinase superfamily protein
		AT4G37980	ELICITOR-ACTIVATED GENE 3-1 (ELI3-1)	-1.82693	1.12044e-18	4.48299e-16	IEA, IDA, IBA, IGI, IEP, ND					NADPH-dependent cinnamaldehyde and hexenal reductase involved in the production of green leaf volitile compounds.
		AT2G28900	OUTER PLASTID ENVELOPE PROTEIN 16-1 (OEP16-1)	-1.20534	3.5117e-08	1.10484e-06	HAD, IEP		cold			AtOEP16, a 16-KDa plastid outer membrane protein involved in plastid import of protochlorophyllide oxidoreductase A.
		AT4G03070	(AOP1)	-1.62241	4.10298e-05	0.000480072	IBA, ISS, IEA					Possible 2-oxoglutarate-dependent dioxygenase that is involved in glucosinolate biosynthesis
		AT5G51560		-1.64438	5.73637e-08	1.69467e-06	ISM, IBA					Leucine-rich repeat protein kinase family protein
		AT3G61560	RETICULONB6 (RTNLB6)	-1.10444	0.00767416	0.0323803	IEA, IDA			X		Reticulon family protein
		AT1G48745		-1.64955	0.00110497	0.00714081	IEA, ND					Hypothetical protein
		AT1G73655		-1.31298	4.48004e-09	1.77323e-07	ISM			X		Peptidyl-prolyl cis-trans isomerase family protein; protein interaction with begomovirus movement proteins.
		AT2G46250		-1.21306	1.32818e-08	4.57267e-07	ND			X		Myosin heavy chain-like protein
		AT4G10300	(TRR14)	-1.04427	2.8775e-08	9.25505e-07	ISM, HAD, IEA					RmlC-like cupins superfamily protein. Overexpression leads to trehalose resistance, drought and stress tolerance.
		AT4G39710	PHOTOSYNTHETIC NDH SUBCOMPLEX L 4 (PnsL4)	-1.1418	9.87083e-08	2.75679e-06	HDA, IEA, ISM					FK506-binding protein 16-2
		AT1G12244		-1.53113	3.41342e-05	0.000413315	IBA					Polynucleotidyl transferase, ribonuclease H-like superfamily protein
		AT5G50240	PROTEIN-L-ISOASPARTATE METHYLTRANSFERASE 2 (PIMT2)	-1.76585	1.73927e-09	7.63994e-08	ISM, IEA, IDA, IBA			X		L-isoaspartyl methyltransferase 2 (PIMT2)gene, alternatively spliced.
		AT3G28960		-1.74402	0.000551917	0.00410924	HDA, ISM, IBA, ISS, IEA			X		Transmembrane amino acid transporter family protein
		AT4G35100	PLASMA MEMBRANE INTRINSIC PROTEIN 3 (PIP3)	-1.63879	1.18124e-09	5.40815e-08	IPI, IBA, HDA, TAS			X		Plasma membrane intrinsic protein PIP. functions as aquaporin. Salt-stress-inducible MIP
		AT1G61795		-1.45479	0.000914058	0.00614885	ND, ISM					PAK-box/P21-Rho-binding family protein
		AT1G27360	SQUAMOSA PROMOTER-LIKE 11 (SPL11)	-1.00999	9.02817e-05	0.000919046	TAS, ISM , IEA	IAA		X		In conjunction with SPL10 and SPL2, SPL11 redundantly controls proper development of lateral organs in association with shoot maturation in the reproductive phase.
		AT2G35760	CASP-LIKE PROTEIN 2B2 (CASPL2B2)	-1.39424	0.000232378	0.00201078	IEA					Uncharacterized protein family (UPF0497), Casparian strip membrane proteins
		AT3G50570		-1.76493	0.00303052	0.0156896	ISM, IEA, ISS			X		Hydroxyproline-rich glycoprotein family protein
		AT4G38770	PROLINE-RICH PROTEIN 4 (PRP4)	-1.37481	1.45257e-05	0.00019981	ND					One of four proline-rich proteins in Arabidopsis which are predicted to localize to the cell wall. Transcripts are most abundant in aerial organs of the plant.
RNA binding | nucleobase-containing compound metabolic process|ribosome|biosynthetic process, RNA metabolic process	helicase, chloroplast mRNA processing, RNA metabolic, tRNA metabolism, cytosolic ribosome, RNA splicing, tRNA wobble position uridine thiolation, rRNA processing, GO:0003729, GO:0004672, GO:0009409, GO:0009414, GO:0009505, GO:0009534, GO:0022626, GO:0044271, GO:0016070, GO: 0009941, GO:0016301, GO:0048364, GO:0014070, GO:0065003, GO: 1901566,	AT2G02765		-1.124	0.00152089	0.00923221	IEA, ISM			X		L-aminoadipate-semialdehyde dehydrogenase-phosphopantetheinyl transferase
		AT5G11150	VESICLE-ASSOCIATED MEMBRANE PROTEIN 713 (VAMP713)	-1.05833	6.35645e-05	0.0006876	IMP, IDA, IEA, IPI			X		Member of Synaptobrevin-like AtVAMP7C, v-SNARE protein family.
		AT5G10605		-1.33392	6.30778e-06	0.000100255				X		methyltransferase
		AT4G16060		-1.13631	2.262e-06	4.20103e-05	HDA					hypothetical protein
		AT5G08410	FERREDOXIN/THIOREDOXIN REDUCTASE SUBUNIT A (VARIABLE SUBUNIT) 2 (FTRA2)	-1.15223	5.0049e-08	1.51008e-06	HDA, IEA, ISM		photosynthesis	X		Ferredoxin/thioredoxin reductase subunit A (variable subunit) 2
		AT1G15260		-1.00313	2.33585e-06	4.31206e-05	IEA, ISM					LOW protein: ATP-dependent RNA helicase-like protein
		AT5G22300	NITRILASE 4 (NIT4)	-1.47051	0.00262147	0.0140532	IEA, IBA, IDA, IEP, HDA			X	X	Nitrilase isomer. The purified enzyme shows a strong substrate specificity for beta-cyano-L-alanine, a intermediate product of the cyanide detoxification pathway.
		AT3G61810		-1.4609	0.00254856	0.0137434	IEA					Glycosyl hydrolase family 17 protein; glucan endo-1,3-beta-D-glucosidase activity
		AT2G47930	ARABINOGALACTAN PROTEIN 26 (AGP26)	-1.18991	7.03958e-05	0.000745474	TAS, ND, IEA			X		Arabinogalactan protein 26
		AT4G19530		-1.06126	4.14542e-09	1.64787e-07	ISM, IDA, ISM			X		TIR-NB-LRR resistance protein. Transient expression in tobacco induces cell death.
		AT3G46200	NUDIX HYDROLASE HOMOLOG 9 (NUDT9)	-1.06067	0.000867086	0.00589634	ISM, IMP, IPI			X		GDP-d-mannose pyrophosphohydrolase that is involved in the regulation of GDP-d-Man levels affecting ammonium sensitivity via modulation of protein N-glycosylation in the roots.
		AT1G12460		-1.47039	6.90789e-06	0.000108481	IEA, ISS, IPI			X		Leucine-rich repeat protein kinase family protein
		AT1G76170		-1.10931	0.00177246	0.0104158	IEA, ISM, IBA			X		2-thiocytidine tRNA biosynthesis protein, TtcA
		AT3G56650	PSBP-DOMAIN PROTEIN 6 (PPD6)	-1.11552	7.05155e-09	2.63788e-07	IEA			X		Thylakoid lumenal protein (Mog1/PsbP/DUF1795-like photosystem II reaction center PsbP family protein)
		AT1G45191	BETA GLUCOSIDASE 1 (BGLU1)	-1.50015	0.00900766	0.0366459	ISM, IEA, IBA, IMP			X		Beta-glucosidase related protein, similar to beta-glucosidase GI:3820531 from (Pinus contorta); contains Pfam profile: PF00232 Glycosyl hydrolase family 1
		AT3G29130		-1.6684	5.42388e-06	8.89762e-05	IBA, ISM, IGI			X		kxDL motif protein
		AT4G14550	INDOLE-3-ACETIC ACID INDUCIBLE 14 (IAA14)	-1.61488	0.00605155	0.0269291	ISS, IPI, IEA, ISM, HDA, IGI	ABA, IAA, Auxin	cold	X		IAA14 is a member of the Aux/IAA protein family. Involved in lateral root development.
		AT5G08000	GLUCAN ENDO-1,3-BETA-GLUCOSIDASE-LIKE PROTEIN 3 (E13L3)	-1.79787	0.00113222	0.00727951	IEP, IDA, ISM, IEA, HDA		wounding	X		Member of the X8-GPI family of proteins. It localizes to the plasmodesmata and binds callose.
		AT3G15620	UV REPAIR DEFECTIVE 3 (UVR3)	-1.11599	0.00279261	0.014778	IBA, IEA					Required for photorepair of 6-4 photoproducts in Arabidopsis thaliana.
		AT3G13437	ENHANCER OF VASCULAR WILT RESISTANCE 1 (EWR1)	-1.07885	0.0111285	0.0431471	ISM, IEA			X		Brassicaceae specific gene. Overexpression results in Verticillium wilt resistance.
		AT1G11340		-1.53599	0.000199605	0.00178081	ISM, ND, IEA			X		G-type lectin S-receptor-like Serine/Threonine-kinase
		AT2G20680	(MAN5-2)	-1.19072	0.00615035	0.0272436	IBA					Mannanase belonging to clade 1 of the GH5 7 phylogenetic tree that exhibits high substrate affinity and catalytic efficiency on mannan substrates with main chains containing both glucose and mannose units such as konjac glucomannan and spruce galactoglucomannan. It is likely a glycoprotein.
		AT5G64800	CLAVATA3/ESR-RELATED 21 (CLE21)	-1.12487	0.00871865	0.0357307	IEA					Member of a large family of putative ligands homologous to the Clavata3 gene
		AT1G04240	SHORT HYPOCOTYL 2 (SHY2)	-2.15936	7.87247e-13	8.27959e-11	IPI, ISS, ISM, IEA			X		SHY2/IAA3 regulates multiple auxin responses in roots. It is induced rapidly by IAA, and has been shown to be phosphorylated by oat phytochrome A in vitro.
	negative regulation of translation| negative regulation of translation in response to stress |ribonucleoprotein complex GO:0009642, GO:0065003	AT5G39210	CHLORORESPIRATORY REDUCTION 7 (CRR7)	-1.27937	8.51949e-10	4.00003e-08	ISM				X	Protein of the chloroplastic NAD(P)H dehydrogenase complex (NDH Complex) involved in respiration, photosystem I (PSI) cyclic electron transport and CO2 uptake
		AT1G70420		-1.0559	2.96104e-06	5.30653e-05	IEA, ND, ISM, HDA		photosynthesis, light reaction	X		DNA ligase-like protein, putative (DUF1645)
		AT2G42530	COLD REGULATED 15B (COR15B)	-2.00899	1.13414e-16	2.7355e-14	IEP, HDA, ISM, IDA, IMP, IBA			X		COR15B, a protein that protects chloroplast membranes during freezing.
regulation of transcription by RNA polymerase II|nucleic acid binding | DNA binding | DNA-binding transcription factor activity | catalytic activity | nucleus|biosynthetic process|DNA metabolic process	DNA-templated transcription, regulation of circadian rhythm, transcription cis-regulatory region binding, histon H3K27Me2 demethylase, polar nucleus fusion, karyogamy, centrosome, histone H3 acetylation, chromatin DNA binding, telomerase inhibitor GO:0000325, GO: 0000976,GO:0003729,GO:0004672,GO: 0004674, GO: 0005794,GO:0006355, GO:0006468, GO:0009266, GO:0009416 ,GO:0009733,GO: 0009753,GO:000964…	AT5G51790		-1.93459	0.00497297	0.0232174				X		Basic helix-loop-helix (bHLH) DNA-binding superfamily protein
		AT5G61570		-1.73196	1.74017e-05	0.000234293	IEA, ISM			X		Protein kinase superfamily protein
		AT4G21585	ENDONUCLEASE 4 (ENDO4)	-2.54263	5.36006e-10	2.68807e-08	ISM, IDA, IEA			X		Putative endonuclease but no demonstrable endonuclease activity, either towards single stranded DNA or mismatches
		AT5G41050		-1.57294	6.35318e-09	2.41592e-07	ND, IEA, ISM					Pollen Ole e 1 allergen and extensin family protein
		AT2G24390		-1.12007	0.000271832	0.00229604	ISM, IEA, IBA, HDA		water deprivation	X		AIG2-like (avirulence induced gene) family protein
		AT3G43190	SUCROSE SYNTHASE 4 (SUS4)	-3.74199	0.00563032	0.0255111	HEP, IGI, ISS, IBA, IDA, ISM			X		Sucrose synthase activity (SUS4)
		AT1G01190	CYTOCHROME P450, FAMILY 78, SUBFAMILY A, POLYPEPTIDE 8 (CYP78A8)	-1.97304	0.00412013	0.0200188	IEA			X		Cytochrome P450, family 78, subfamily A, polypeptide 8
		AT2G33775	RALF-LIKE 19 (RALFL19)	-2.31153	0.00768746	0.0324132	IPI, IDA, ISS, ISM, IEA		salt stress			Member of a diversely expressed predicted peptide family showing sequence similarity to tobacco Rapid Alkalinization Factor (RALF), and is believed to play an essential role in the physiology of Arabidopsis
		AT3G50685		-1.06857	3.69625e-05	0.000440035	IEA		wounding			anti-muellerian hormone type-2 receptor
		AT1G63240	ROS1-ASSOCIATED METHYL-DNA BINDING PROTEIN 1 (RMB1)	-1.53773	1.45954e-06	2.88227e-05	IEA, IDA, ISM					Methyl-DNA binding protein which interacts with RMB1 and ROS1 acting in the base excision repair pathway through DNA methylation.
		AT2G29050	RHOMBOID-LIKE 1 (RBL1)	-1.026	0.00397859	0.0194543	IEA, IDA					RHOMBOID-like 1, protease
		AT5G01220	SULFOQUINOVOSYLDIACYLGLYCEROL 2 (SQD2)	-1.17959	1.05559e-07	2.91715e-06	ISM, IEP, IBA, IDA			X		UDP-sulfoquinovose:DAG sulfoquinovosyltransferase that is involved in sulfolipid biosynthesis and whose expression is responsive to both phosphate (Pi) and phosphite (Phi) in both roots and shoots.
		AT4G34790	SMALL AUXIN UPREGULATED RNA 3 (SAUR3)	-1.77488	0.000991996	0.00656279	ISM, IEA, ND, IEP					Putative OXS2-binding DEGs were constitutively activated by OXS2.
		AT1G72416		-1.0261	0.00207375	0.0117583	IEA, ISM			X		Chaperone DnaJ-domain superfamily protein
		AT1G60270	BETA GLUCOSIDASE 6 (BGLU6)	-1.7185	0.000728975	0.00511102	IEA, ISM, IBA			X		Beta glucosidase 6
		AT1G52870		-1.15858	9.11552e-08	2.57713e-06	IEA, ISM, IBA			X		Peroxisomal membrane 22 kDa (Mpv17/PMP22) family protein
		AT3G04030	(MYR2)	-1.0503	0.000231018	0.00200164	ISS, ISM					Homeodomain-like superfamily protein
		AT5G10250	DEFECTIVELY ORGANIZED TRIBUTARIES 3 (DOT3)	-2.66107	7.92828e-13	8.29091e-11	IMP, ND, IDA			X		Protein with an N-terminal BTB/POZ domain and a C-terminal NPH3 family domain. dot3 mutants have defects in shoot and primary root growth and produce an aberrant parallel venation pattern in juvenile leaves.
		AT2G19620	N-MYC DOWNREGULATED-LIKE 3 (NDL3)	-1.22622	0.000403839	0.00318043	IDA			X		Plays a role in dehydration stress response.
		AT5G08050	(RIQ1)	-1.15445	1.67224e-09	7.3807e-08	HDA, IMP, ND, IDA					Grana core localized protein
		AT5G22310		-1.82918	0.0125951	0.0472993	IEA, IPI, ND					trichohyalin-like protein
		AT3G57062		-1.02629	0.00013733	0.00130758	ND, IEA, ISS			X		Transmembrane protein
		AT2G39180	CRINKLY4 RELATED 2 (CCR2)	-2.17611	1.32697e-05	0.000186009	IEA, IDA					CRINKLY4 related 2; Receptor like kinase
		AT3G60510		-1.19746	0.000355529	0.00286118	IEA, IBA			X		ATP-dependent caseinolytic (Clp) protease/crotonase family protein
		AT1G31710	COPPER AMINE OXIDASE ALPHA 3 (CuAOalpha3)	-1.42609	0.00394853	0.019333	IEA, IBA, IDA, IEP, ISM, IMP			X	X	Copper amine oxidase family protein
		AT1G59980	ARG1-LIKE 2 (ARL2)	-1.1237	0.00581914	0.0261605	ISM			X		ARG1-like 2
		AT5G63040		-1.02861	1.81464e-06	3.43887e-05	IEA, ND, HDA		wounding	X		Transmembrane protein
		AT1G10550	XYLOGLUCAN:XYLOGLUCOSYL TRANSFERASE 33 (XTH33)	-2.21577	0.000382349	0.00303587	ISS, ND, ISM					Membrane-localized protein that is predicted to function during cell wall modification.
		AT3G54690	(SETH3)	-1.05089	1.11065e-05	0.000160829	IEA, ISM					Sugar isomerase (SIS) family protein
		AT1G65480	FLOWERING LOCUS T (FT)	-3.28026	3.43277e-07	8.14176e-06	IPI, IGI, IEP, IDA, IMP, ISM, TAS			X		FT, together with LFY, promotes flowering and is antagonistic with its homologous gene, TERMINAL FLOWER1 (TFL1)
		AT1G49975		-1.10109	3.25303e-06	5.75693e-05	ISM, ND					Photosystem I reaction center subunit N
		AT4G32590		-1.05271	1.32993e-05	0.000186282	IBA, IEA, ISM			X		2Fe-2S ferredoxin-like superfamily protein
		AT1G23480	CELLULOSE SYNTHASE-LIKE A3 (CSLA03)	-1.34205	7.96441e-08	2.29039e-06	ISM, ISS, IEA					Similar to cellulose synthase
		AT1G54820		-1.56352	9.2011e-12	7.38284e-10	ISS, IEA, ISM, IMP			X		Protein kinase superfamily protein
		AT3G07470		-1.36282	9.20097e-13	9.56745e-11	ISM			X		DUF538 protein
		AT5G02120	ONE-HELIX LHC-LIKE PROTEIN 1 (OHP1)	-1.31192	5.37105e-09	2.08114e-07	HDA, IBA, IDA			X		Helix protein homologous to cyanobacterial high-light inducible proteins. The protein is localized to the thylakoid membrane and its transcript is transiently induced by exposure to high light conditions
		AT1G20020	FERREDOXIN-NADP(+)-OXIDOREDUCTASE 2 (FNR2)	-1.23051	1.67639e-10	9.70248e-09	HDA, IDA, ISM, IEA				X	Leaf-type ferredoxin:NADP(H) oxidoreductase. It is present in both chloroplast stroma and thylakoid membranes but is more abundant in the stroma
		AT3G21460	(ROXY3)	-2.66919	1.4624e-06	2.88483e-05						Member of the CC-type glutaredoxin (ROXY) family that has been shown to interact with the transcription factor TGA2 and suppress ORA59 promoter activity.
		AT5G06800		-2.30073	9.37703e-06	0.000139293				X		Myb-like HTH transcriptional regulator family protein
		AT5G56840		-2.03624	1.63307e-05	0.000221871		auxin, GA, ET				Myb-like transcription factor family protein
		AT4G38825	SMALL AUXIN UPREGULATED RNA 13 (SAUR13)	-2.15556	0.00560871	0.0254445	IEA, ND, ISM					SAUR-like auxin-responsive protein family
[truncated: 494 more rows]

## Sheet: Table S8
Table S8. Genes upregulated during aphid feeding on TuMVinfected leaves compared to TuMV alone
[truncated: 29 more rows]

## Sheet: Table S9
Table S8. Genes downregulated during aphid feeding on TuMVinfected leaves compared to TuMV alone
[truncated: 29 more rows]

[truncated: 3 more sheets: Table S10, Table S11, Table S12]
